# Supplementary material for: Transposon-Associated Small RNAs Involved in Plant Defense in Poplar
Source: Plants (Basel). 2025 Apr 21;14(8):1265. doi: 10.3390/plants14081265 (PMC12030527; doi:10.3390/plants14081265)
Supplement: Supplementary file 1 [file plants-14-01265-s001.zip]

Archive with 5 entries (5 files):
- Figure S1.tif
- Figure S2.tif
- Figure S3.tif
- Supplemental Data Sets.xlsx
- Table S1.pdf
