# Supplementary material for: Transposon-Associated Small RNAs Involved in Plant Defense in Poplar
Source: Plants (Basel). 2025 Apr 21;14(8):1265. doi: 10.3390/plants14081265 (PMC12030527; doi:10.3390/plants14081265)
Supplement: Supplementary file 1 [file plants-14-01265-s001.zip › Supplemental Data Sets.xlsx]

## Sheet: Supporting data sets
Supplemental Data Sets
Data S1.	siRNA clusters identified in the three samples of rust infection.
Data S2.	The siRNA clusters in transposons.
Data S3.	The differences in the siRNA abundance for transposon families between the stages.
Data S4.	The Melampsora larici-populina targets of plant siRNAs.
Data S5.	The Melampsora larici-populina genes expressed during the infection of Populus tomentosa.
Data S6.	The predicted novel miRNAs.
Data S7.	The expression value of each miRNA.
Data S8.	The predicted targets of the miRNAs.
Data S9.	Correlation of the miRNA/target pairs.
Data S10.	The miRNA/target pairs with degradome evidence.
Data S11.	The miRNA/target pairs predicted using psRNATarget.

## Sheet: Data S1
Data S1. siRNA clusters identified in the three samples of rust infection.
ClusterName	Chrom	Start	End	No. of 21 nt	No. of 22 nt	No. of 24 nt	T01 (tpm)	T02 (tpm)	T03(tpm)
cluster14	Chr01	9739	9775	0	0	4	1.47852	6.54583	2.01541
cluster38	Chr01	29708	29761	0	0	2	0	1.06788	5.76387
cluster46	Chr01	43940	44060	17	13	56	16.9243	10.6566	12.1943
cluster55	Chr01	69616	69683	1	4	13	2.59418	2.14833	5.02219
cluster56	Chr01	70733	70770	0	0	4	3.0044	0	7.16691
cluster59	Chr01	74644	74688	1	0	2	6.39548	0	3.02603
cluster64	Chr01	79323	79355	0	0	2	3.45961	8.38774	0
cluster69	Chr01	86442	86485	0	1	2	1.72981	10.6157	0
cluster75	Chr01	103296	103349	6	1	0	3.96414	5.92675	4.9233
cluster84	Chr01	114538	114575	2	0	0	3.63032	0.872574	8.19076
cluster89	Chr01	125921	126278	50	33	35	48.1743	45.8829	49.8824
cluster92	Chr01	129016	129152	3	3	2	5.00003	4.77741	2.31922
cluster93	Chr01	129451	129802	7	5	2	1.88522	5.87305	0.175006
cluster96	Chr01	131219	131286	11	10	4	12.1897	12.4024	9.91724
cluster97	Chr01	131417	131472	1	0	3	43.7471	27.4942	22.6952
cluster105	Chr01	153942	153980	2	0	0	0	0	6.98314
cluster109	Chr01	157691	157878	4	6	3	3.48549	7.12386	3.63882
cluster111	Chr01	158445	158591	1	1	1	0.86564	5.42332	1.08073
cluster114	Chr01	159311	159388	1	4	4	2.18028	5.48933	0
cluster115	Chr01	159502	159568	7	5	3	8.41345	10.737	4.93585
cluster116	Chr01	159796	159897	6	3	2	7.0655	7.30715	9.72652
cluster132	Chr01	201397	201479	0	0	5	5.41607	0.833722	1.87499
cluster144	Chr01	223495	223526	1	0	1	3.27042	0	8.51071
cluster168	Chr01	250005	250038	1	0	5	8.18479	15.6885	4.57719
cluster186	Chr01	289226	289382	35	35	189	9.33694	9.08143	8.75525
cluster190	Chr01	293340	293394	1	0	2	2.07577	14.6261	7.42753
cluster191	Chr01	293883	293930	1	2	0	1.09014	6.81776	0
cluster194	Chr01	299602	299646	14	8	37	13.168	9.28631	1.40494
cluster202	Chr01	308903	308948	0	1	0	1.34436	3.82349	6.48435
cluster209	Chr01	317130	317162	2	0	1	5.72999	2.62117	0
cluster220	Chr01	330383	330425	2	0	14	10.3436	3.98966	0
cluster244	Chr01	371359	371393	0	0	4	8.1548	1.97711	4.44641
cluster257	Chr01	390195	390234	0	0	6	7.13546	8.43361	0
cluster266	Chr01	402973	403161	61	49	263	4.85429	5.51485	4.86955
cluster309	Chr01	495907	495956	2	0	0	0	0	5.31717
cluster321	Chr01	515593	515641	6	1	0	5.09675	6.29615	2.779
cluster330	Chr01	529064	529100	1	0	0	0.739259	0	7.36061
cluster331	Chr01	529321	529436	3	1	1	6.141	2.92057	0
cluster345	Chr01	555208	555339	0	1	4	3.95513	5.85394	7.66332
cluster346	Chr01	555452	555492	1	0	1	4.69896	5.83689	6.80065
cluster364	Chr01	583746	583778	8	3	18	3.80558	9.96044	0
cluster367	Chr01	593668	593880	78	56	309	5.84162	4.52437	4.59029
cluster397	Chr01	638424	638459	0	0	2	3.30345	2.00228	11.888
cluster417	Chr01	678226	678302	36	36	41	16.5722	17.6367	5.30538
cluster492	Chr01	776864	776912	1	2	0	0	5.1193	0
cluster504	Chr01	802480	802733	27	21	126	5.15775	4.40647	2.21463
cluster509	Chr01	809301	809382	3	0	0	0.870178	0	5.93081
cluster539	Chr01	865697	865826	0	0	8	1.267	1.04242	5.98555
cluster577	Chr01	924861	925028	49	33	213	5.80676	5.36926	4.64454
cluster606	Chr01	966051	966100	1	1	3	5.29609	2.13363	0
cluster630	Chr01	993733	993770	1	1	0	1.31443	3.41442	7.50819
cluster642	Chr01	1039863	1039897	2	0	8	3.26192	7.41416	31.4954
cluster644	Chr01	1041228	1041295	0	0	4	0	5.21535	2.19323
cluster722	Chr01	1122567	1122813	14	20	65	13.5246	8.19051	7.97417
cluster724	Chr01	1123456	1123600	1	3	2	1.17557	1.39524	5.19493
cluster736	Chr01	1135038	1135244	60	41	283	5.74264	5.41812	10.5598
cluster741	Chr01	1148191	1148225	1	1	6	12.9118	17.0526	3.70534
cluster764	Chr01	1182543	1182577	3	0	0	1.42709	6.67274	0
cluster768	Chr01	1186957	1186999	2	2	1	0	5.96773	6.48435
cluster782	Chr01	1218396	1218446	2	0	0	0	1.18724	5.34005
cluster803	Chr01	1258104	1258192	31	20	154	24.9385	12.2453	13.8964
cluster804	Chr01	1260012	1260166	6	5	50	5.9232	2.15781	1.44329
cluster827	Chr01	1301565	1301626	2	0	0	0	0.441794	5.75225
cluster830	Chr01	1302956	1303003	2	0	1	4.2119	7.62869	4.86326
cluster831	Chr01	1303202	1303282	3	1	6	5.02125	9.19566	2.45498
cluster837	Chr01	1307001	1307130	60	53	225	8.00116	6.56613	5.22904
cluster838	Chr01	1310541	1310575	0	0	4	6.5918	1.97711	4.44641
cluster844	Chr01	1318351	1318383	0	0	3	8.21658	0	0
cluster864	Chr01	1361645	1361691	2	0	4	10.6779	1.34962	13.5206
cluster867	Chr01	1368695	1368822	3	3	23	5.34695	5.40991	1.9757
cluster898	Chr01	1423289	1423488	50	43	189	7.69995	4.13655	5.57654
cluster926	Chr01	1459995	1462088	26	21	127	12.0626	20.4311	24.2316
cluster975	Chr01	1529479	1529510	0	1	9	16.8724	14.3263	4.45799
cluster978	Chr01	1536020	1536311	11	12	48	6.7294	3.80899	0.897518
cluster979	Chr01	1536738	1536913	107	74	419	5.26961	6.61872	5.76837
cluster993	Chr01	1545971	1546020	1	0	1	2.09307	5.8819	0
cluster996	Chr01	1548131	1548275	9	9	39	5.26219	3.52854	0.643961
cluster999	Chr01	1551402	1551482	18	12	55	17.8435	18.7603	13.1368
cluster1015	Chr01	1593515	1593559	0	0	0	0.607836	0	6.62844
cluster1022	Chr01	1603504	1603664	16	17	106	8.89741	6.09131	2.64274
cluster1031	Chr01	1623396	1623445	4	0	1	5.51809	8.47686	10.764
cluster1057	Chr01	1670613	1670708	26	6	5	13.7841	13.5119	5.67043
cluster1084	Chr01	1705759	1705895	29	6	5	10.3534	9.68917	4.39942
cluster1097	Chr01	1733553	1733656	25	19	91	6.03998	6.18797	6.02296
cluster1102	Chr01	1752712	1752745	1	0	1	0	0	22.8859
cluster1109	Chr01	1766544	1766623	10	3	1	4.37047	6.70364	11.6718
cluster1114	Chr01	1781993	1782110	21	9	54	3.82977	6.03535	3.4574
cluster1120	Chr01	1804537	1804622	3	0	1	0.580793	1.34106	6.03195
cluster1124	Chr01	1806736	1806772	2	0	0	4.04985	0	7.36061
cluster1127	Chr01	1816574	1817289	192	143	550	7.66408	8.24246	7.22214
cluster1131	Chr01	1835637	1835670	0	1	1	6.71572	0	0
cluster1135	Chr01	1838566	1838600	2	0	0	4.62106	0	7.96648
cluster1148	Chr01	1859432	1859521	3	2	2	4.51384	6.8494	8.66021
cluster1151	Chr01	1863254	1863319	2	1	5	13.0276	10.9434	1.96495
cluster1153	Chr01	1865266	1865314	1	0	1	9.0164	5.78128	3.27526
cluster1170	Chr01	1880912	1883760	471	99	9	7.38946	10.6097	14.3567
cluster1183	Chr01	1911597	1911696	1	2	0	2.06928	5.39174	3.63124
cluster1186	Chr01	1913556	1913612	0	1	6	5.63325	6.01949	0
cluster1192	Chr01	1923101	1923259	91	64	334	15.1847	13.4417	12.7138
cluster1193	Chr01	1923824	1923989	71	59	299	2.39854	3.2793	5.50844
cluster1199	Chr01	1933709	1933858	1	0	3	5.48637	1.28787	4.14998
cluster1245	Chr01	2061147	2061265	4	1	17	2.84819	4.24012	5.80322
cluster1251	Chr01	2076648	2076696	24	15	93	6.58209	8.31445	2.24305
cluster1258	Chr01	2088658	2088757	19	6	63	2.74715	3.45273	5.05779
cluster1270	Chr01	2110998	2111089	1	3	0	2.89555	1.37896	5.42712
cluster1272	Chr01	2117478	2117554	29	25	19	120.474	189.072	247.364
cluster1278	Chr01	2124483	2124566	1	3	0	5.5498	8.9931	6.56154
cluster1280	Chr01	2133265	2134195	364	101	11	134.964	164.036	304.171
cluster1281	Chr01	2134307	2135531	175	50	13	6.10135	5.65642	14.5387
cluster1285	Chr01	2142489	2142780	55	13	0	7.46127	11.9084	10.1484
cluster1286	Chr01	2142932	2146921	2956	937	134	123.227	149.228	185.194
cluster1287	Chr01	2147286	2147408	9	9	0	4.50559	6.54013	5.64086
cluster1289	Chr01	2148450	2148485	0	2	2	0	8.89013	4.3229
cluster1292	Chr01	2152302	2152375	0	0	3	0	7.67577	3.3298
cluster1297	Chr01	2155861	2156415	31	1	1	2.61419	3.14824	5.40946
cluster1324	Chr01	2209280	2209389	1	1	3	1.30817	3.56479	6.5433
cluster1327	Chr01	2225535	2225605	7	8	10	8.14882	9.63125	3.21934
cluster1329	Chr01	2229127	2229232	18	9	84	16.023	9.10773	16.8022
cluster1335	Chr01	2252382	2252583	162	82	39	3301.98	4883.65	4383.95
cluster1338	Chr01	2254210	2254372	42	27	178	11.1553	9.25363	9.88432
cluster1339	Chr01	2254571	2254602	1	0	2	3.34474	6.21708	8.51071
cluster1372	Chr01	2336872	2336979	4	3	27	9.92136	9.50416	5.85393
cluster1374	Chr01	2338613	2338761	62	35	247	11.0937	7.6049	6.12604
cluster1376	Chr01	2340329	2340475	3	3	2	5.72778	4.80548	1.80856
cluster1385	Chr01	2348175	2348345	1	6	13	5.82798	6.01949	1.74433
cluster1403	Chr01	2381967	2382037	22	11	74	5.77313	6.5016	2.37455
cluster1415	Chr01	2406875	2406925	0	1	0	0.886102	0	5.59434
cluster1421	Chr01	2416317	2416415	16	4	0	6.0283	5.62095	9.16542
cluster1444	Chr01	2479239	2479277	0	1	1	0	1.77433	7.31567
cluster1451	Chr01	2491498	2491552	4	1	0	7.74089	3.35509	3.18323
cluster1475	Chr01	2553159	2553845	49	8	1	2.51005	4.28421	11.9446
cluster1479	Chr01	2559883	2560041	26	25	128	9.18235	7.10727	11.1845
cluster1501	Chr01	2601646	2601692	6	2	0	5.97995	16.9061	12.0489
cluster1509	Chr01	2607800	2607974	30	21	207	3.96867	5.48648	3.48302
cluster1516	Chr01	2614909	2615149	9	5	1	1.16457	3.17042	8.60992
cluster1518	Chr01	2615865	2616035	9	3	5	2.42021	3.54088	14.4476
cluster1519	Chr01	2616871	2617990	46	13	14	2.35406	2.81506	7.347
cluster1558	Chr01	2695421	2695556	3	5	3	5.84128	7.95023	2.07404
cluster1559	Chr01	2696806	2696905	4	2	2	6.71922	5.30524	7.87848
cluster1562	Chr01	2698144	2698191	2	0	0	0	0	5.6738
cluster1575	Chr01	2723420	2723550	120	112	511	15.389	13.0511	12.868
cluster1586	Chr01	2754083	2754213	120	112	511	15.3781	13.2404	12.868
cluster1642	Chr01	2824960	2825025	41	16	3	18.763	28.8132	88.6292
cluster1699	Chr01	2899573	2899620	9	8	9	20.4054	17.5129	6.73201
cluster1727	Chr01	2951273	2951338	41	16	3	19.6495	28.4462	87.0376
cluster1754	Chr01	2987289	2987388	0	1	6	0.685004	0.691988	5.05779
cluster1761	Chr01	3001489	3001536	9	8	9	20.4054	17.5129	6.73201
cluster1788	Chr01	3052107	3052138	0	1	1	1.63521	1.62185	9.72652
cluster1811	Chr01	3100662	3100705	0	0	0	0	1.63823	6.77909
cluster1825	Chr01	3124350	3124422	1	1	0	0	7.50444	0
cluster1827	Chr01	3129047	3129110	3	0	1	1.70954	9.41573	4.35667
cluster1829	Chr01	3133214	3133365	5	4	0	0.672862	2.23834	5.28986
cluster1830	Chr01	3133533	3133591	1	1	1	6.89358	1.02625	0
cluster1831	Chr01	3133980	3134018	1	0	1	0	1.77433	6.98314
cluster1832	Chr01	3134699	3134739	2	2	0	2.08843	0	10.2801
cluster1837	Chr01	3142597	3142628	1	0	2	3.12176	9.55088	4.05272
cluster1841	Chr01	3157509	3157544	0	1	3	4.49269	3.28374	6.48435
cluster1844	Chr01	3164377	3164563	65	60	313	8.66812	3.26155	2.51283
cluster1846	Chr01	3176740	3176814	5	0	2	1.96622	7.4581	0
cluster1862	Chr01	3202129	3202230	2	2	4	1.56234	7.01034	1.39858
cluster1868	Chr01	3215279	3215317	1	0	2	6.09868	0	3.49158
cluster1870	Chr01	3216969	3217067	15	4	38	14.0355	10.0745	7.76485
cluster1887	Chr01	3260699	3260731	4	5	25	5.0741	2.44642	0
cluster1889	Chr01	3261476	3261559	1	1	8	0.849459	1.89931	5.32643
cluster1971	Chr01	3339055	3343507	5862	3178	2580	3.4816	3.79682	6.27422
cluster1986	Chr01	3354945	3354982	2	2	14	6.57213	0	0
cluster2089	Chr01	3484428	3484598	30	28	123	6.89483	7.83208	7.51577
cluster2100	Chr01	3512729	3512827	8	0	2	4.08427	5.85394	3.14392
cluster2132	Chr01	3584121	3584261	33	25	101	4.81966	5.28568	4.00864
cluster2135	Chr01	3590454	3590528	0	3	7	0	1.61464	13.401
cluster2154	Chr01	3610924	3610991	1	0	2	0.699555	6.9114	0
cluster2155	Chr01	3611104	3611538	31	20	20	3.14479	7.82022	10.6629
cluster2157	Chr01	3612034	3612329	10	8	5	5.11053	2.03259	4.3375
cluster2163	Chr01	3615998	3616386	20	8	13	2.4967	4.06822	5.80924
cluster2188	Chr01	3642368	3642415	0	0	8	5.89666	5.76657	3.24217
cluster2195	Chr01	3655219	3655304	7	3	2	1.71472	2.86652	6.59745
cluster2199	Chr01	3657356	3657836	30	21	20	3.17733	5.952	5.07581
cluster2202	Chr01	3658783	3658818	4	0	0	1.58566	5.04575	3.29621
cluster2212	Chr01	3668461	3668609	44	51	175	10.0977	7.53427	8.46012
cluster2220	Chr01	3677515	3677550	1	0	4	2.45556	1.04119	7.24086
cluster2243	Chr01	3686842	3687017	2	7	3	2.03613	4.82186	6.10978
cluster2249	Chr01	3692740	3692994	5	1	3	1.89968	2.54031	5.25317
cluster2251	Chr01	3693625	3693719	5	1	2	1.55978	1.37588	8.89607
cluster2262	Chr01	3698993	3699164	56	53	279	8.51829	6.20744	2.65783
cluster2263	Chr01	3700184	3700238	16	13	11	6.47813	7.12171	7.49237
cluster2292	Chr01	3752405	3752467	0	1	7	4.45494	5.08007	0
cluster2300	Chr01	3766916	3766968	1	0	3	0.316384	0	5.26089
cluster2307	Chr01	3778852	3778966	44	37	19	9.60357	6.32651	10.4689
cluster2308	Chr01	3786579	3786616	1	0	6	10.3902	5.38719	0
cluster2315	Chr01	3799645	3799682	0	1	0	0.657213	14.3026	3.32749
cluster2318	Chr01	3803510	3803548	1	1	0	0.640362	3.47473	7.31567
cluster2323	Chr01	3810701	3810830	78	65	329	4.44289	7.25922	4.93808
cluster2339	Chr01	3819194	3819448	74	57	412	4.58224	2.98957	6.1169
cluster2354	Chr01	3846374	3846477	0	2	6	7.61573	1.33075	0
cluster2361	Chr01	3859865	3859898	1	1	0	1.53902	5.25775	1.71645
cluster2368	Chr01	3868182	3868306	6	1	1	4.03391	6.13563	0.985621
cluster2370	Chr01	3870538	3870655	4	1	3	4.65619	5.81663	6.86901
cluster2371	Chr01	3870770	3870898	3	4	1	6.87732	13.9918	7.84154
cluster2372	Chr01	3871609	3871724	2	2	1	1.88638	6.48739	8.44083
cluster2374	Chr01	3873360	3873392	0	2	0	0	3.84438	8.6458
cluster2375	Chr01	3873739	3874271	8	4	7	2.4365	6.15605	3.10227
cluster2378	Chr01	3875052	3875122	2	2	1	2.88098	9.259	7.12365
cluster2396	Chr01	3907245	3907326	28	23	121	15.3233	12.4216	13.3997
cluster2399	Chr01	3909929	3909972	0	0	1	6.21649	0	0
cluster2412	Chr01	3932636	3932680	3	2	2	2.37848	10.1876	6.48435
cluster2419	Chr01	3939022	3939327	4	6	4	2.91481	2.84559	6.52673
cluster2423	Chr01	3940214	3940287	2	0	0	1.63923	6.62376	3.3298
cluster2424	Chr01	3940434	3940687	8	9	3	3.50218	6.7428	6.84175
cluster2425	Chr01	3941027	3941094	0	1	1	1.60898	3.64651	7.15185
cluster2436	Chr01	3960425	3960514	0	2	1	6.52762	2.65903	1.29687
cluster2438	Chr01	3961739	3961811	2	1	0	3.06271	6.31953	0
cluster2447	Chr01	3970559	3970781	26	14	113	3.32295	2.14242	6.04237
cluster2457	Chr01	3988742	3988787	0	0	3	1.24095	0	6.20242
cluster2482	Chr01	4064235	4064362	1	0	10	5.55599	4.41503	2.02636
cluster2491	Chr01	4075556	4075632	4	1	0	3.05805	1.46037	5.72644
cluster2505	Chr01	4113427	4113507	38	34	27	55.2014	53.2268	77.9723
cluster2511	Chr01	4124357	4124442	2	0	0	0	0.352029	6.93674
cluster2513	Chr01	4127955	4128085	81	56	300	28.1617	13.4898	24.3551
cluster2517	Chr01	4133191	4133274	0	2	4	2.54838	5.28602	0
cluster2525	Chr01	4147907	4147955	0	1	7	15.3873	7.70837	9.06485
cluster2529	Chr01	4153603	4153693	1	0	2	0.627292	0.760426	5.70053
cluster2541	Chr01	4163558	4163955	50	27	139	6.85308	5.34373	7.71442
cluster2542	Chr01	4165551	4165641	34	15	101	26.785	25.8703	13.6456
cluster2547	Chr01	4189856	4190059	4	7	0	3.47445	5.44149	3.01967
cluster2560	Chr01	4217745	4217915	70	52	361	11.2079	6.9092	6.51468
cluster2572	Chr01	4240116	4240238	24	25	124	3.81911	2.14879	6.56342
cluster2588	Chr01	4262928	4263777	145	26	5	5.71676	5.46807	4.26823
cluster2589	Chr01	4270288	4270333	12	4	2	6.02377	12.4629	14.9657
cluster2597	Chr01	4281323	4281758	62	54	199	11.392	11.6213	5.88078
cluster2598	Chr01	4281907	4282571	52	50	39	12.3455	18.9683	5.28986
cluster2599	Chr01	4282696	4282961	14	10	9	5.41567	9.41584	2.83995
cluster2600	Chr01	4283140	4283222	8	4	6	8.88828	11.1915	5.83331
cluster2602	Chr01	4286082	4286237	3	7	20	7.93286	4.95179	4.55151
cluster2611	Chr01	4305532	4305664	40	28	149	11.2996	6.96902	5.49626
cluster2612	Chr01	4310627	4310773	3	1	23	1.30897	0.696305	5.33746
cluster2617	Chr01	4315267	4315332	1	0	0	0	0	6.3861
cluster2624	Chr01	4321558	4321643	17	9	34	4.19001	5.00105	3.24217
cluster2646	Chr01	4346305	4346380	3	1	0	3.0044	5.38719	5.4605
cluster2647	Chr01	4348195	4348330	41	31	192	10.63	10.6851	5.32416
cluster2675	Chr01	4381286	4381330	1	0	0	0	0	6.05206
cluster2676	Chr01	4382403	4382604	30	1	7	9.56104	10.9907	6.13124
cluster2686	Chr01	4396448	4396582	15	12	74	7.33043	4.67911	5.26113
cluster2687	Chr01	4401637	4401695	0	1	3	2.4188	5.76657	0
cluster2689	Chr01	4407588	4407629	0	1	6	8.77774	6.59036	14.667
cluster2697	Chr01	4415422	4415481	5	1	18	5.94225	0	0.518748
cluster2714	Chr01	4453078	4453109	1	0	7	12.0411	0	0
cluster2773	Chr01	4563179	4563276	56	30	172	10.5705	9.57957	5.71019
cluster2775	Chr01	4565086	4565243	88	89	348	7.79782	9.982	7.7566
cluster2781	Chr01	4577002	4577066	1	1	0	1.61005	1.02024	7.63158
cluster2783	Chr01	4578584	4578666	5	0	1	1.17491	5.10654	1.87499
cluster2784	Chr01	4578870	4579317	58	9	0	5.36221	9.90485	4.56654
cluster2798	Chr01	4595470	4595527	0	0	2	2.78857	5.17003	3.29807
cluster2811	Chr01	4616274	4616307	0	0	1	8.25474	0	0
cluster2866	Chr01	4720870	4720904	1	0	6	4.82493	7.6613	0
cluster2870	Chr01	4727958	4728148	20	13	11	9.13413	25.7684	6.34855
cluster2890	Chr01	4772068	4772103	0	0	4	1.58566	5.76657	12.9687
cluster2892	Chr01	4773088	4773120	0	0	2	1.72981	0	9.43178
cluster2895	Chr01	4783495	4783532	4	2	10	1.56479	3.41442	5.28986
cluster2905	Chr01	4802792	4802948	11	7	32	6.39237	5.96675	4.61063
cluster2927	Chr01	4840651	4840781	26	26	112	5.32345	6.63742	5.22213
cluster2931	Chr01	4848458	4848537	6	4	5	16.5007	20.225	14.3466
cluster2932	Chr01	4858610	4858684	3	1	12	9.60908	6.22789	0
cluster2937	Chr01	4863420	4863494	1	0	1	1.99793	0	6.22497
cluster2942	Chr01	4870543	4870678	63	36	202	2.29017	1.49818	5.76916
cluster2949	Chr01	4882047	4882218	3	1	12	5.69039	2.01159	4.14697
cluster2955	Chr01	4900054	4900097	1	1	2	6.48678	6.35633	3.53692
cluster3098	Chr01	5090204	5090369	4	4	2	3.43161	5.35839	2.67577
cluster3101	Chr01	5096032	5096077	4	2	9	5.19647	0.526514	5.00422
cluster3122	Chr01	5126744	5127151	308	171	297	2.48779	1.28971	5.01027
cluster3123	Chr01	5127302	5131026	3744	1915	1520	5.08189	5.06027	13.1243
cluster3138	Chr01	5150775	5150989	72	66	290	12.1377	8.26094	12.5942
cluster3194	Chr01	5236006	5236073	1	1	4	0.804487	9.07387	0
cluster3221	Chr01	5262323	5262459	26	25	128	9.88229	7.13525	6.75808
cluster3223	Chr01	5263776	5264824	66	30	26	7.24769	5.79406	6.57398
cluster3226	Chr01	5269673	5270556	110	16	2	2.66503	4.95399	8.24041
cluster3227	Chr01	5270662	5270940	38	3	0	0.608688	6.1107	10.4644
cluster3228	Chr01	5271049	5272124	411	98	29	9.61831	15.5718	31.972
cluster3252	Chr01	5310330	5310437	51	43	208	12.4522	9.79471	6.14512
cluster3273	Chr01	5355215	5355247	1	0	2	8.50489	0	4.5194
cluster3283	Chr01	5368029	5368256	65	41	241	4.56137	4.97367	5.20549
cluster3293	Chr01	5384088	5384240	6	2	30	4.46938	5.55928	6.14529
cluster3310	Chr01	5402642	5402684	5	4	13	10.9798	19.508	0
cluster3318	Chr01	5408138	5408294	5	5	1	5.15843	2.61699	3.96495
cluster3328	Chr01	5421921	5422105	99	70	457	6.75897	1.8001	1.13622
cluster3344	Chr01	5442724	5442857	30	30	154	3.85468	4.1033	5.64154
cluster3375	Chr01	5507352	5507414	0	1	3	1.77443	4.85124	6.48435
cluster3405	Chr01	5562695	5562823	24	19	110	25.7761	14.2615	21.075
cluster3408	Chr01	5565863	5566261	178	112	669	5.72794	2.87618	5.98705
cluster3426	Chr01	5629487	5629521	1	0	2	5.98019	0	0
cluster3441	Chr01	5642417	5642449	0	0	2	1.72981	2.00956	8.6458
cluster3443	Chr01	5645786	5645989	31	19	97	7.50389	3.9624	3.86995
cluster3446	Chr01	5655238	5655330	5	2	12	10.0084	9.0994	10.9351
cluster3449	Chr01	5660042	5660100	2	0	0	0.765953	0	6.92397
cluster3456	Chr01	5671371	5671423	23	5	65	23.0294	12.7844	19.714
cluster3459	Chr01	5679076	5679303	3	8	4	2.76447	8.12504	1.47889
cluster3461	Chr01	5682702	5682808	3	0	8	3.48993	4.6887	5.45412
cluster3464	Chr01	5684282	5684326	1	0	2	1.10996	6.02286	0
cluster3477	Chr01	5709890	5712094	474	474	514	531.509	344.907	141.927
cluster3500	Chr01	5745452	5745506	0	0	4	1.03788	4.92779	5.65907
cluster3505	Chr01	5750198	5750239	0	0	2	7.24872	0	3.70534
cluster3506	Chr01	5755085	5755149	20	2	1	84.0154	139.337	82.1018
cluster3511	Chr01	5762748	5762793	4	2	10	3.41261	5.62554	0
cluster3514	Chr01	5771338	5771450	1	0	1	0	0.586864	6.08266
cluster3523	Chr01	5786015	5786048	0	0	0	2.79822	9.75229	3.81432
cluster3571	Chr01	5865247	5865382	0	0	3	0	5.08815	1.1443
cluster3596	Chr01	5924896	5924977	1	0	4	3.13264	0	5.29819
cluster3605	Chr01	5941034	5941100	0	0	1	0	0	6.67791
cluster3626	Chr01	5994390	5994497	5	4	64	8.46051	5.31717	4.39295
cluster3627	Chr01	5995222	5995305	1	1	7	7.39029	7.41416	17.7548
cluster3634	Chr01	6007216	6007365	22	16	57	25.5507	23.518	25.1052
cluster3641	Chr01	6013312	6014215	21	12	16	2.03381	3.80983	5.18605
cluster3650	Chr01	6018335	6018416	6	2	2	12.2187	9.65197	21.7318
cluster3678	Chr01	6073400	6073610	49	42	222	5.51523	3.23971	3.99715
cluster3719	Chr01	6140076	6140627	75	71	55	14.9567	9.89632	12.9611
cluster3724	Chr01	6149293	6149353	1	0	0	0.896805	0	6.05914
cluster3726	Chr01	6149652	6149703	1	2	1	2.01256	0	7.98074
cluster3734	Chr01	6153085	6153136	1	0	0	5.26011	1.77433	2.86808
cluster3736	Chr01	6154230	6154858	32	15	5	3.55279	5.69872	5.49538
cluster3750	Chr01	6172127	6172815	95	30	30	13.8239	17.7948	15.8203
cluster3752	Chr01	6174446	6174550	4	1	2	1.08731	1.12585	6.29908
cluster3780	Chr01	6203113	6203164	16	1	0	6.01482	7.30802	16.055
cluster3812	Chr01	6257875	6258335	11	10	6	4.50932	7.82427	3.05229
cluster3813	Chr01	6258718	6259049	18	9	5	9.12708	11.8805	4.68748
cluster3814	Chr01	6259273	6259498	7	0	2	1.15767	5.53828	3.35694
cluster3815	Chr01	6259895	6260447	20	13	19	9.63867	12.9357	5.90978
cluster3817	Chr01	6262507	6262715	7	3	6	6.52092	8.67744	1.42718
cluster3819	Chr01	6264263	6264345	2	0	6	7.27874	10.491	1.87499
cluster3879	Chr01	6376320	6376435	4	2	2	2.33748	3.13184	6.37255
cluster3905	Chr01	6426025	6426123	0	0	8	3.41156	2.03869	5.96036
cluster3907	Chr01	6428266	6428319	8	8	28	11.5841	7.20821	10.5871
cluster3915	Chr01	6437761	6437938	99	62	310	8.14364	7.57483	6.44245
cluster3920	Chr01	6444423	6444550	7	7	7	13.4347	27.8417	9.77718
cluster3922	Chr01	6445029	6445763	39	30	30	11.5219	15.5776	3.25541
cluster3927	Chr01	6461345	6461389	2	1	0	4.86268	9.93131	3.02603
cluster3936	Chr01	6478768	6478845	2	2	0	5.00092	0	0
cluster3964	Chr01	6522985	6523016	0	0	2	5.20294	0	0
cluster3977	Chr01	6549267	6549313	0	1	3	6.02212	4.11021	0
cluster3990	Chr01	6565028	6565093	1	1	1	2.59471	8.30036	5.30538
cluster3991	Chr01	6565633	6565702	1	1	1	7.23739	2.4302	3.70534
cluster3994	Chr01	6567952	6568030	1	1	7	2.43268	3.83221	7.46931
cluster4020	Chr01	6622529	6622882	118	77	54	256.643	312.744	376.162
cluster4023	Chr01	6627694	6627726	1	0	4	5.11735	6.02869	9.43178
cluster4029	Chr01	6634377	6634410	1	1	0	0	5.42736	0
cluster4037	Chr01	6650103	6650248	3	1	4	5.18868	3.10052	0.888265
cluster4062	Chr01	6685976	6686084	27	19	125	20.7801	13.2234	15.8242
cluster4066	Chr01	6694507	6694632	2	0	11	7.47524	1.09839	2.05852
cluster4101	Chr01	6750245	6750303	0	1	0	2.70099	5.18014	0
cluster4102	Chr01	6750445	6750491	1	1	0	3.84606	6.80946	2.89726
cluster4114	Chr01	6764545	6764591	1	0	1	6.12333	0	2.89726
cluster4117	Chr01	6766169	6766211	4	0	0	2.32317	5.49836	0
cluster4119	Chr01	6768649	6768690	0	0	6	14.3842	1.64759	0
cluster4120	Chr01	6769337	6769476	54	45	252	11.8364	10.144	4.678
cluster4122	Chr01	6771044	6771075	1	0	0	4.23668	0	8.71334
cluster4124	Chr01	6771837	6771913	2	1	1	0	5.65423	2.02109
cluster4137	Chr01	6796434	6796503	1	1	1	0	0	7.04015
cluster4141	Chr01	6798909	6798951	1	4	4	5.66965	7.50995	3.16677
cluster4152	Chr01	6816577	6816611	0	1	1	6.31998	0	0
cluster4153	Chr01	6816713	6816817	0	1	4	5.34593	0.494279	1.29687
cluster4154	Chr01	6816918	6816978	1	1	7	3.31428	3.21415	5.10244
cluster4170	Chr01	6838583	6838671	10	3	31	38.2696	10.6908	10.7684
cluster4184	Chr01	6850651	6850807	72	54	304	5.42608	5.9395	5.01677
cluster4189	Chr01	6855263	6855485	142	119	503	5.89822	3.85235	2.5225
cluster4204	Chr01	6877059	6877121	5	2	1	6.92781	9.86266	1.08073
cluster4231	Chr01	6922426	6922842	13	12	6	3.81299	5.36208	3.13332
cluster4244	Chr01	6931146	6931436	62	43	281	5.11265	3.52533	3.22212
cluster4269	Chr01	6966315	6966589	80	68	315	5.04556	3.45767	2.00779
cluster4277	Chr01	6980051	6980089	1	1	1	8.96506	10.7938	0
cluster4279	Chr01	6981392	6981426	0	0	0	5.77632	6.34323	0
cluster4289	Chr01	6997726	6997793	1	1	0	0	1.14483	8.29615
cluster4307	Chr01	7022258	7022429	56	42	170	4.30616	5.61794	4.08665
cluster4309	Chr01	7026581	7026634	1	3	0	1.76184	0	5.04338
cluster4310	Chr01	7026820	7026883	2	1	2	5.19981	1.91468	2.12768
cluster4311	Chr01	7027023	7027123	3	7	0	4.78052	5.85221	1.79764
cluster4313	Chr01	7028176	7028300	28	15	78	9.88118	8.75135	5.11831
cluster4326	Chr01	7047190	7047265	2	0	0	2.62885	0	5.37518
cluster4330	Chr01	7053894	7053946	0	0	1	5.54232	0	1.22346
cluster4331	Chr01	7054823	7054900	4	1	1	3.20181	1.55254	6.90001
cluster4332	Chr01	7055036	7055126	63	56	63	223.132	348.115	274.384
cluster4356	Chr01	7101594	7101652	0	2	0	0	5.27787	0
cluster4369	Chr01	7128655	7128736	0	1	1	0.609125	5.25672	2.84679
cluster4370	Chr01	7130622	7130696	3	1	2	4.28127	10.9949	9.20777
cluster4374	Chr01	7135403	7135459	0	0	5	5.96708	5.71598	0
cluster4377	Chr01	7136854	7136887	1	2	7	16.2297	11.6179	8.39151
cluster4383	Chr01	7139251	7139289	0	0	2	9.75789	1.7004	3.99037
cluster4384	Chr01	7140089	7140238	2	1	0	0.872112	1.30709	5.18748
cluster4394	Chr01	7150417	7150448	0	2	1	8.62201	2.16246	7.70016
cluster4396	Chr01	7151405	7151482	16	9	7	1376.98	1682.37	1420.31
cluster4397	Chr01	7152383	7152417	1	0	1	0	5.27229	0
cluster4402	Chr01	7161835	7161881	0	3	0	3.23879	8.22043	1.65558
cluster4403	Chr01	7162009	7162071	2	1	0	1.18924	3.70708	5.14631
cluster4413	Chr01	7183564	7183758	27	27	149	12.4124	7.64095	9.68052
cluster4434	Chr01	7221076	7221250	6	8	1	2.31732	8.3121	2.33437
cluster4437	Chr01	7222789	7222822	3	0	0	3.43976	12.0044	6.38899
cluster4439	Chr01	7223334	7223429	1	1	1	3.19609	7.16316	1.21582
cluster4441	Chr01	7224283	7224315	1	1	1	1.83792	5.6792	2.0632
cluster4498	Chr01	7304666	7304731	2	2	19	13.7664	7.95088	16.1126
cluster4513	Chr01	7338083	7338257	84	54	326	21.5013	40.3709	26.2727
cluster4519	Chr01	7342374	7342405	5	0	9	45.7115	10.3618	9.72652
cluster4542	Chr01	7366666	7366780	3	2	12	4.94311	3.4474	9.83929
cluster4577	Chr01	7425196	7425285	8	7	5	18.2271	22.0347	21.1102
cluster4609	Chr01	7481142	7481444	4	3	2	3.30084	6.89419	4.1517
cluster4612	Chr01	7484943	7484982	3	2	0	10.941	14.6327	6.80857
cluster4622	Chr01	7499764	7499860	13	16	11	25.7833	18.3743	26.4076
cluster4633	Chr01	7522114	7522380	10	3	37	4.9868	4.36002	6.82435
cluster4644	Chr01	7541153	7541306	22	29	147	6.80417	4.77521	4.04219
cluster4656	Chr01	7572746	7572876	41	28	16	33.0694	106.569	188.581
cluster4668	Chr01	7595933	7596208	77	83	294	9.62798	7.38685	4.58016
cluster4683	Chr01	7615578	7615659	10	13	24	10.4581	14.6151	14.9852
cluster4688	Chr01	7619652	7619716	11	7	43	11.7918	10.8789	2.39422
cluster4689	Chr01	7623747	7623854	31	22	142	6.36465	5.44086	6.22017
cluster4703	Chr01	7651732	7651796	32	25	28	134.48	148.094	111.237
cluster4706	Chr01	7655872	7656219	16	6	5	2.33406	1.61563	6.3182
cluster4713	Chr01	7684099	7684155	1	1	2	0	0	5.4605
cluster4719	Chr01	7688918	7689185	88	53	101	9.98683	6.58171	5.90366
cluster4742	Chr01	7743071	7743119	2	1	0	2.52411	1.17685	11.513
cluster4743	Chr01	7743842	7743877	1	1	0	0	5.20593	0
cluster4761	Chr01	7769311	7769365	3	1	4	1.8163	6.44807	4.95168
cluster4785	Chr01	7815848	7816009	107	77	273	20.36	20.4431	14.7973
cluster4793	Chr01	7826646	7826694	0	0	4	4.51427	1.35338	6.35201
cluster4831	Chr01	7880854	7880885	1	1	8	9.81125	11.1727	7.09226
cluster4848	Chr01	7901821	7901852	4	2	9	18.9536	6.48739	4.45799
cluster4860	Chr01	7911304	7911355	2	0	2	3.01885	2.21791	5.23736
cluster4875	Chr01	7943898	7943942	1	0	7	2.43134	11.0846	4.82723
cluster4880	Chr01	7948602	7948702	1	2	3	0.541636	5.82366	0
cluster4883	Chr01	7952762	7952810	0	1	1	7.37816	7.23763	2.51434
cluster4886	Chr01	7968033	7968151	12	9	65	19.7867	8.60503	11.8898
cluster4897	Chr01	7987520	7987598	19	7	11	29.8665	47.191	37.6749
cluster4899	Chr01	7988758	7988899	5	3	3	7.08521	7.27928	4.15546
cluster4916	Chr01	8006571	8006607	2	0	2	5.52837	3.74048	0
cluster4939	Chr01	8036903	8037021	24	27	127	8.66115	4.57651	8.60947
cluster4948	Chr01	8050347	8050393	1	0	2	6.07273	8.89524	14.2104
cluster4960	Chr01	8066563	8066651	2	1	10	2.48538	5.69907	3.49718
cluster4973	Chr01	8074489	8074570	0	0	3	5.10504	0.843888	0
cluster4985	Chr01	8092233	8092299	0	2	1	3.76298	0.989785	7.64572
cluster5013	Chr01	8130401	8130444	1	0	0	0	6.74951	0
cluster5017	Chr01	8140013	8140130	39	30	20	10.8759	6.50897	16.9014
cluster5028	Chr01	8148411	8148669	4	3	25	4.85339	5.92242	4.3688
cluster5073	Chr01	8177645	8177726	1	0	12	15.7792	20.1127	9.0939
cluster5075	Chr01	8178420	8178549	4	2	16	2.31628	6.56502	2.1947
cluster5085	Chr01	8190583	8190704	22	19	67	2.90682	1.86192	6.02105
cluster5103	Chr01	8238818	8239054	21	17	49	9.38481	5.08772	8.96591
cluster5106	Chr01	8242469	8242505	0	1	2	0	3.42877	8.06162
cluster5136	Chr01	8289029	8289188	91	75	294	25.5843	17.3598	20.1629
cluster5174	Chr01	8379633	8379668	2	0	0	0	7.52858	0
cluster5175	Chr01	8381477	8381660	35	30	155	5.30721	2.1541	1.2816
cluster5177	Chr01	8384794	8384885	3	0	3	3.80041	2.56988	6.6958
cluster5178	Chr01	8385568	8385632	3	2	2	2.7627	5.43388	6.48435
cluster5192	Chr01	8427948	8428019	2	1	1	0.72676	3.6842	7.20483
cluster5193	Chr01	8428182	8428389	14	7	9	3.15607	5.30912	9.44595
cluster5194	Chr01	8428588	8428684	0	2	2	3.2367	5.5585	8.62351
cluster5211	Chr01	8467783	8467935	1	1	14	5.56534	1.48247	3.77194
cluster5230	Chr01	8504397	8504484	32	23	13	15.0169	31.9373	17.3088
cluster5235	Chr01	8527290	8527509	8	5	47	1.76224	1.72997	5.86538
cluster5247	Chr01	8547802	8547855	1	1	0	2.64276	0	6.84459
cluster5254	Chr01	8554449	8554691	6	9	3	3.37686	1.79167	5.69716
cluster5295	Chr01	8589288	8589450	16	11	42	5.59746	2.11411	2.82447
cluster5313	Chr01	8630039	8630191	120	118	454	12.1235	9.89331	18.6782
cluster5335	Chr01	8692735	8692866	31	25	155	8.35653	4.8244	3.96921
cluster5342	Chr01	8704140	8704175	0	2	0	0	5.28602	0
cluster5357	Chr01	8732387	8732425	2	2	1	3.50674	16.1538	6.31808
cluster5371	Chr01	8757487	8757675	73	59	308	11.5954	7.7986	9.34055
cluster5372	Chr01	8758069	8759716	49	30	27	2.65703	5.45427	1.32008
cluster5383	Chr01	8783884	8783961	0	0	3	0.243947	0	7.98074
cluster5406	Chr01	8815389	8815655	97	91	372	11.2332	3.36995	2.77345
cluster5422	Chr01	8843828	8844147	129	91	543	5.29386	4.82019	4.41341
cluster5435	Chr01	8871317	8871666	26	9	1	3.63568	3.27047	13.0799
cluster5446	Chr01	8893001	8893221	49	33	18	1.84898	6.4763	3.55612
cluster5460	Chr01	8914842	8914886	2	0	4	1.26852	0	6.91664
cluster5494	Chr01	8963243	8963281	0	0	1	0	0.8502	7.98074
cluster5533	Chr01	9026038	9026085	0	2	1	1.80864	8.10924	4.3229
cluster5534	Chr01	9026228	9026291	1	2	1	5.59316	8.87511	5.0659
cluster5535	Chr01	9026531	9026582	2	1	0	4.91706	2.32881	6.73375
cluster5536	Chr01	9026772	9026845	5	2	1	9.0961	5.96139	7.53586
cluster5537	Chr01	9026978	9027024	1	0	2	5.26303	4.20223	0
cluster5556	Chr01	9052659	9052690	0	1	0	1.78386	4.14472	8.10543
cluster5558	Chr01	9057445	9057490	22	25	33	118.623	164.611	85.5676
cluster5571	Chr01	9075379	9075410	5	4	0	23.7105	36.4015	19.6557
cluster5584	Chr01	9101550	9101606	2	1	14	18.7358	21.1947	10.0109
cluster5588	Chr01	9105541	9105634	4	3	0	23.2029	14.4164	75.7427
cluster5614	Chr01	9129400	9129557	18	7	34	17.7265	10.8275	8.81543
cluster5624	Chr01	9164735	9164791	2	1	2	0.95974	8.04285	0.682562
cluster5627	Chr01	9168305	9168524	51	33	204	5.04635	3.23758	6.69362
cluster5631	Chr01	9178454	9178554	6	2	18	7.24143	4.79596	4.44274
cluster5643	Chr01	9191728	9191794	2	1	8	3.23048	9.98391	10.8395
cluster5646	Chr01	9203562	9203641	1	1	12	9.98964	8.18132	1.94531
cluster5672	Chr01	9244769	9244962	77	47	228	5.34158	2.37797	2.40322
cluster5678	Chr01	9251855	9251921	1	1	2	0	0.94675	6.09722
cluster5682	Chr01	9257052	9257190	66	55	351	5.84611	4.41931	6.87232
cluster5692	Chr01	9282934	9282984	3	0	0	0	0	8.01008
cluster5698	Chr01	9290511	9290556	0	1	1	2.11995	5.01441	9.30363
cluster5717	Chr01	9329104	9329423	12	13	16	7.77158	5.78158	1.06046
cluster5719	Chr01	9331548	9331670	8	6	72	7.40811	2.35351	1.26524
cluster5725	Chr01	9339804	9339882	1	0	7	2.07741	1.75187	7.71555
cluster5734	Chr01	9360301	9360408	38	34	161	15.4602	8.0425	5.5237
cluster5736	Chr01	9362647	9362806	30	23	103	5.81094	3.56266	1.71025
cluster5748	Chr01	9393061	9393100	1	0	4	0	7.20821	0
cluster5772	Chr01	9435968	9436181	31	33	166	5.53794	4.62852	8.47814
cluster5773	Chr01	9436342	9436524	43	27	130	2.42203	1.79615	5.37705
cluster5775	Chr01	9448308	9448381	2	2	9	5.17481	2.22091	1.92778
cluster5777	Chr01	9452059	9452109	1	0	1	4.71033	1.1307	7.62865
cluster5783	Chr01	9456106	9456223	39	34	108	2.31801	0	6.97892
cluster5787	Chr01	9460162	9460367	78	52	242	16.5364	9.57899	8.39398
cluster5797	Chr01	9477373	9477465	2	2	2	3.97693	5.48754	0.697242
cluster5802	Chr01	9481984	9482068	17	10	75	10.7703	5.59696	2.48694
cluster5811	Chr01	9489508	9489592	1	2	2	1.31516	2.23879	6.94207
cluster5814	Chr01	9492108	9492147	1	1	0	4.4002	12.1819	3.08006
cluster5817	Chr01	9492933	9492975	0	3	1	3.87195	2.81623	12.6671
cluster5821	Chr01	9499019	9499206	5	7	7	4.68106	7.59163	3.55259
cluster5828	Chr01	9505661	9507727	259	56	44	9.04446	8.93372	5.33618
cluster5833	Chr01	9513770	9513817	0	2	1	4.45966	9.97136	2.43163
cluster5845	Chr01	9547537	9547572	2	0	0	0	6.72766	0
cluster5849	Chr01	9556382	9556413	5	2	14	5.84959	10.6321	0
cluster5873	Chr01	9581324	9581582	4	1	2	2.91571	1.35815	5.29513
cluster5875	Chr01	9584526	9584560	0	1	1	6.79567	10.7917	15.5624
cluster5879	Chr01	9588290	9588518	1	1	12	0.821909	4.50875	25.8524
cluster5905	Chr01	9612286	9612404	2	0	0	1.97874	0	9.72652
cluster5945	Chr01	9687930	9688063	15	5	60	8.19749	8.52183	17.0206
cluster5957	Chr01	9706975	9707017	0	0	6	2.71037	5.23015	7.23834
cluster5984	Chr01	9744523	9744560	1	1	2	5.69585	0	0
cluster5985	Chr01	9744718	9744749	0	0	3	1.78386	0	9.72652
cluster6017	Chr01	9781498	9781529	2	1	0	6.24352	0	4.45799
cluster6047	Chr01	9851972	9852149	24	16	124	11.2533	8.4274	13.6366
cluster6049	Chr01	9854206	9854256	0	0	6	5.59643	0	3.05146
cluster6051	Chr01	9854824	9854959	58	40	221	8.34918	3.16737	8.59653
cluster6071	Chr01	9897220	9897262	4	0	1	2.48911	12.4719	6.33355
cluster6072	Chr01	9897394	9897475	1	2	2	5.8592	4.11395	11.1499
cluster6076	Chr01	9907722	9907955	5	1	26	9.90527	8.61535	6.62291
cluster6087	Chr01	9917907	9918074	15	19	89	13.2152	10.6561	5.08841
cluster6120	Chr01	9969316	9969389	2	0	0	1.28567	0	5.52046
cluster6154	Chr01	10015071	10015266	2	1	3	5.97655	2.6332	5.16101
cluster6177	Chr01	10051352	10051441	1	1	2	5.0741	0	4.53904
cluster6178	Chr01	10052391	10052486	1	1	2	2.82445	5.82664	4.86326
cluster6197	Chr01	10078340	10078557	54	32	149	6.27425	5.38412	4.56433
cluster6198	Chr01	10081306	10081366	2	1	0	0.311934	0.496303	5.63394
cluster6199	Chr01	10082114	10082206	4	0	0	5.29405	3.31733	1.4642
cluster6201	Chr01	10083571	10083817	20	8	12	45.4801	20.5974	20.3588
cluster6231	Chr01	10128616	10128783	30	25	142	6.21143	3.93677	3.48276
cluster6239	Chr01	10162213	10162318	4	0	0	0.426332	0	15.1098
cluster6261	Chr01	10212073	10212239	21	16	91	3.39041	1.85083	5.25737
cluster6287	Chr01	10275199	10275230	1	0	5	9.6626	3.10854	0
cluster6316	Chr01	10340798	10340885	44	46	216	5.78044	6.1734	5.98328
cluster6336	Chr01	10383981	10384022	1	0	5	5.37991	8.9931	3.70534
cluster6337	Chr01	10385181	10385212	0	4	3	1.70954	2.16246	10.9423
cluster6344	Chr01	10398357	10398419	1	0	5	0	0	7.82239
cluster6360	Chr01	10439022	10439154	26	13	77	9.02334	5.75681	4.95671
cluster6363	Chr01	10444693	10444747	2	0	0	0.908148	0.996045	6.48435
cluster6364	Chr01	10445822	10445890	1	0	3	1.6546	0	6.76628
cluster6388	Chr01	10488697	10488870	42	32	220	27.882	11.8165	18.1375
cluster6393	Chr01	10493951	10494026	30	30	21	444.213	528.779	491.275
cluster6414	Chr01	10532858	10532895	1	0	2	0	0	14.3338
cluster6427	Chr01	10559510	10559640	94	78	380	6.62556	3.89684	6.19725
cluster6434	Chr01	10568564	10568596	2	0	1	4.32452	7.16452	0
cluster6438	Chr01	10575700	10575829	7	4	18	10.0994	7.59634	9.55194
cluster6440	Chr01	10578353	10578391	2	0	0	0	0	7.20483
cluster6448	Chr01	10598369	10598438	2	1	2	0.81548	2.26544	7.78122
cluster6457	Chr01	10618133	10618362	51	37	209	9.17268	5.03133	2.85687
cluster6500	Chr01	10689328	10689399	0	0	3	5.15339	0.760867	0
cluster6509	Chr01	10706812	10707000	2	2	5	5.29811	5.40044	2.16145
cluster6524	Chr01	10734921	10734987	4	1	1	1.11824	2.80439	6.09722
cluster6525	Chr01	10735203	10735355	82	56	338	17.2002	11.9006	8.67476
cluster6526	Chr01	10736039	10736198	24	22	30	90.6317	40.9174	33.9415
cluster6527	Chr01	10736346	10736434	7	7	6	89.6742	115.04	102.001
cluster6529	Chr01	10741714	10741746	3	0	2	17.1539	0	0
cluster6536	Chr01	10750281	10750326	1	1	3	0	1.2536	8.45785
cluster6539	Chr01	10751421	10751496	57	62	48	3.44254	13.3162	12.6274
cluster6550	Chr01	10771270	10771332	1	1	0	3.05805	5.81234	0
cluster6551	Chr01	10771436	10771549	6	4	3	3.83896	13.2909	0
cluster6552	Chr01	10772364	10772686	13	12	6	5.34607	6.57442	1.62611
cluster6579	Chr01	10812130	10814024	404	69	13	9.24283	10.2368	11.4409
cluster6587	Chr01	10820574	10820617	38	21	17	2.46498	1.79878	8.98967
cluster6647	Chr01	10919839	10919920	34	35	40	4.96001	18.1436	18.0297
cluster6652	Chr01	10922813	10922981	22	10	95	6.96493	4.52027	2.66664
cluster6658	Chr01	10935486	10935653	82	58	364	7.62649	7.52343	4.51202
cluster6681	Chr01	10977212	10977252	2	1	0	2.20445	0	6.48435
cluster6692	Chr01	10997928	10998007	1	1	1	6.54083	4.97367	0
cluster6694	Chr01	10999368	10999445	1	2	0	0.762335	6.6907	1.57952
cluster6703	Chr01	11013770	11013816	2	1	0	13.36	12.3613	18.3493
cluster6721	Chr01	11038263	11039289	284	210	1164	8.55641	5.88523	5.26377
cluster6726	Chr01	11044866	11044973	20	10	60	4.48242	5.51161	8.4957
cluster6737	Chr01	11075914	11076014	63	36	240	31.0742	16.8901	21.8296
cluster6744	Chr01	11083087	11083122	11	0	0	0	0.560637	5.04338
cluster6755	Chr01	11104765	11104843	1	1	3	2.95052	4.96363	8.04387
cluster6757	Chr01	11105370	11105562	2	5	2	0.55457	5.45284	1.3775
cluster6766	Chr01	11127721	11127753	0	0	0	1.65773	2.00956	7.07383
cluster6788	Chr01	11175058	11175105	0	1	1	1.18924	0	6.48435
cluster6806	Chr01	11196157	11196207	0	0	0	1.07265	0	5.84863
cluster6820	Chr01	11212625	11212688	4	2	3	49.7748	37.9603	33.874
cluster6836	Chr01	11247259	11247389	5	1	26	3.34077	5.08427	1.08898
cluster6846	Chr01	11263072	11263207	106	102	363	82.3912	63.9658	43.2934
cluster6847	Chr01	11268858	11268916	0	0	4	8.7883	2.15025	13.1885
cluster6857	Chr01	11282940	11283296	46	47	294	6.80422	5.20149	4.01594
cluster6869	Chr01	11303639	11303678	0	0	3	11.0005	4.32493	3.40428
cluster6880	Chr01	11332053	11332177	1	1	3	2.96835	7.56574	3.47561
cluster6882	Chr01	11335765	11335820	1	0	5	3.05805	8.49539	0
cluster6917	Chr01	11385466	11385594	30	29	110	5.29474	5.06698	5.90629
cluster6923	Chr01	11399148	11399246	75	62	186	5.91738	5.3996	8.71129
cluster6954	Chr01	11458822	11459078	66	49	220	6.02349	5.677	3.4272
cluster6957	Chr01	11463711	11463744	0	0	5	1.67893	0	8.96366
cluster6985	Chr01	11489550	11489604	0	0	3	6.05433	0	0
cluster6986	Chr01	11489969	11490086	2	2	8	6.57107	1.09956	0
cluster6992	Chr01	11498781	11498910	13	8	36	24.2514	20.5933	23.5931
cluster7007	Chr01	11522039	11522094	2	0	0	4.28977	7.41416	0
cluster7076	Chr01	11651317	11652007	20	9	9	5.27673	9.83905	4.95163
cluster7078	Chr01	11653440	11653585	25	20	86	8.19464	5.9917	9.76057
cluster7095	Chr01	11671250	11671422	35	33	140	12.5278	8.29375	6.1264
cluster7104	Chr01	11690465	11690596	0	1	6	2.37848	3.21093	10.0704
cluster7111	Chr01	11697226	11697848	4	5	34	5.05094	1.81883	3.46595
cluster7115	Chr01	11707456	11707629	78	50	290	13.9649	12.4857	11.7284
cluster7120	Chr01	11719442	11719725	49	38	207	17.4163	13.1085	8.26526
cluster7127	Chr01	11729621	11729710	23	26	64	5.77355	8.36259	6.05206
cluster7139	Chr01	11748756	11748787	1	0	1	2.97311	8.55975	0
cluster7154	Chr01	11768859	11768940	2	0	5	10.2681	5.66108	9.48929
cluster7156	Chr01	11770212	11770376	94	84	415	13.6568	4.8579	4.5194
cluster7159	Chr01	11774544	11774679	39	28	195	7.15819	6.00402	2.7193
cluster7175	Chr01	11806322	11806612	61	33	254	6.33091	4.02256	4.09561
cluster7193	Chr01	11838558	11838612	1	0	7	5.79486	1.20574	2.71164
cluster7206	Chr01	11862885	11863534	79	64	45	130.491	138.724	70.42
cluster7238	Chr01	11904579	11904627	3	3	0	5.6307	1.23569	0
cluster7252	Chr01	11930720	11930865	5	9	24	3.16588	2.59693	5.40806
cluster7254	Chr01	11935614	11935648	1	1	0	0	5.27229	0
cluster7262	Chr01	11949408	11949461	1	2	0	0.924967	0	13.2089
cluster7284	Chr01	11990228	11990279	1	0	1	0	0	7.29489
cluster7291	Chr01	12007705	12007738	0	1	1	0	4.83374	12.5873
cluster7319	Chr01	12040307	12040364	1	0	1	2.66554	1.93876	7.82594
cluster7340	Chr01	12074063	12074137	11	5	41	5.82729	4.24035	9.25388
cluster7358	Chr01	12104824	12104876	3	4	8	128.393	93.0267	148.773
cluster7389	Chr01	12146339	12146388	1	0	4	1.14167	1.38398	5.83591
cluster7404	Chr01	12171508	12171544	2	1	0	1.83208	5.53279	0
cluster7413	Chr01	12183743	12183885	28	17	100	7.58731	5.40498	4.11129
cluster7418	Chr01	12192330	12192366	0	2	3	3.0856	5.14316	0
cluster7429	Chr01	12205578	12206045	14	7	11	1.75337	3.89366	5.79157
cluster7440	Chr01	12224080	12224126	0	0	2	1.21454	0	6.07045
cluster7454	Chr01	12237110	12237226	1	1	0	2.58177	0	5.70844
cluster7456	Chr01	12237769	12237823	1	0	0	2.98392	5.08506	0
cluster7461	Chr01	12242249	12242285	0	1	0	13.1138	5.45486	4.03081
cluster7473	Chr01	12256736	12256787	2	0	2	1.09776	7.20821	0
cluster7476	Chr01	12259621	12259665	1	1	0	1.79708	0	6.05206
cluster7493	Chr01	12279205	12279274	3	0	0	0	6.0549	1.85267
cluster7497	Chr01	12285919	12285952	1	0	1	3.56773	5.42736	0
cluster7525	Chr01	12329567	12329650	7	4	60	2.16612	6.62469	2.60918
cluster7541	Chr01	12372263	12372400	4	3	0	0.689416	5.24424	2.20844
cluster7542	Chr01	12373855	12374041	35	16	166	6.87662	2.9244	3.27569
cluster7545	Chr01	12376641	12376677	0	1	4	5.84979	1.55853	8.41213
cluster7550	Chr01	12381976	12382221	97	82	431	7.38136	5.12115	6.77035
cluster7558	Chr01	12402576	12402642	1	1	3	1.34899	4.10976	6.29078
cluster7564	Chr01	12410375	12410471	31	16	111	8.88458	5.32962	11.2083
cluster7568	Chr01	12427446	12427840	102	66	451	5.94129	3.42429	3.24628
cluster7583	Chr01	12443250	12443312	0	0	4	3.62436	7.64299	2.47023
cluster7592	Chr01	12455921	12456011	103	99	131	1931.5	2150.41	733.171
cluster7598	Chr01	12483501	12483538	2	1	0	1.87775	12.4436	6.82563
cluster7603	Chr01	12488217	12488391	98	87	395	22.3113	16.4638	10.8326
cluster7605	Chr01	12494072	12494201	25	20	85	8.59365	7.68506	8.47953
cluster7634	Chr01	12531697	12531845	8	2	8	9.01909	10.8075	8.92142
cluster7635	Chr01	12531979	12532156	3	4	4	2.1246	6.68987	0
cluster7653	Chr01	12567264	12567335	0	0	5	0	0	6.21417
cluster7658	Chr01	12572018	12572177	0	5	5	4.96509	7.98309	2.67479
cluster7664	Chr01	12580633	12580723	0	2	3	1.22845	0.348529	6.34183
cluster7672	Chr01	12585137	12585215	1	0	7	8.43007	5.80307	1.96993
cluster7686	Chr01	12600850	12600997	2	2	1	4.72483	5.78605	0
cluster7696	Chr01	12615884	12615926	3	1	0	3.42944	5.23015	0
cluster7698	Chr01	12617269	12617349	1	0	1	0	0	5.20349
cluster7711	Chr01	12629697	12629733	4	3	10	10.7032	5.88346	5.43283
cluster7712	Chr01	12632209	12632268	15	9	28	13.5375	12.0617	3.40428
cluster7757	Chr01	12713888	12713922	0	0	6	8.08685	19.6887	17.7856
cluster7765	Chr01	12734442	12734586	17	9	64	6.60235	4.77233	0
cluster7775	Chr01	12750972	12751106	23	20	45	5.9882	6.98324	2.98921
cluster7778	Chr01	12757536	12757610	1	0	4	2.82247	9.14962	4.14998
cluster7788	Chr01	12775160	12775311	0	1	8	4.178	5.34925	0
cluster7793	Chr01	12780218	12780286	1	1	1	0.689416	0.376081	13.4386
cluster7794	Chr01	12780705	12780757	1	2	0	0.426332	6.8818	3.85391
cluster7800	Chr01	12784438	12784566	52	32	271	8.00357	6.69786	5.46897
cluster7819	Chr01	12811387	12811434	1	0	25	0	1.44164	6.48435
cluster7824	Chr01	12818288	12818357	16	5	22	8.04268	5.25993	9.72652
cluster7841	Chr01	12844365	12844484	34	27	106	6.17481	2.09919	1.57065
cluster7855	Chr01	12867001	12867173	3	2	2	1.27861	5.46657	4.04803
cluster7872	Chr01	12906140	12906193	5	0	7	14.5022	7.00798	6.42431
cluster7875	Chr01	12911159	12911353	7	4	55	5.48881	9.23883	4.25639
cluster7894	Chr01	12940592	12940641	1	0	0	0	0	5.44685
cluster7922	Chr01	12977400	12977529	3	1	0	0	0.487941	6.03543
cluster7937	Chr01	12998167	12998198	0	0	4	5.05428	0	0
cluster7975	Chr01	13055642	13055763	2	1	0	0.565378	5.31753	0
cluster7976	Chr01	13056102	13056136	2	1	0	6.25202	4.69563	0
cluster7986	Chr01	13082034	13082068	0	2	8	6.31998	3.70708	0
cluster8003	Chr01	13106793	13106939	11	13	54	8.88291	9.71392	8.83695
cluster8006	Chr01	13113366	13113397	1	0	3	0	5.94677	0
cluster8025	Chr01	13135189	13135297	1	0	2	2.74944	0	6.60333
cluster8045	Chr01	13163541	13163640	12	4	18	10.0245	5.48977	6.94365
cluster8079	Chr01	13226183	13226240	1	2	0	3.69075	0	6.37255
cluster8090	Chr01	13236996	13237040	1	2	0	1.10996	2.30663	5.18748
cluster8126	Chr01	13299124	13299327	14	4	11	10.4583	13.5401	9.91724
cluster8177	Chr01	13351852	13351953	0	0	2	3.10136	2.79848	8.26437
cluster8181	Chr01	13362507	13362694	20	20	84	6.86977	3.78815	3.47499
cluster8184	Chr01	13364671	13364787	31	17	85	11.1609	8.43956	8.9229
cluster8205	Chr01	13391089	13391123	1	0	2	3.26192	0	7.78122
cluster8207	Chr01	13396085	13396130	1	0	1	1.08583	0	12.4048
cluster8219	Chr01	13421891	13421927	1	0	6	7.45687	3.27292	4.20607
cluster8234	Chr01	13438156	13438360	32	21	149	13.7333	9.35426	10.4198
cluster8247	Chr01	13451697	13451728	6	2	0	19.9941	35.3202	33.0296
cluster8261	Chr01	13473850	13473896	0	3	0	2.32788	1.41097	12.5548
cluster8276	Chr01	13501718	13502293	34	46	203	5.73892	4.78378	4.69571
cluster8300	Chr01	13542659	13542884	5	4	4	13.6184	5.89415	5.22191
cluster8363	Chr01	13642754	13642794	0	1	1	1.27626	0	7.59143
cluster8393	Chr01	13667536	13667586	1	0	6	6.38926	2.03526	0
cluster8412	Chr01	13699315	13699351	0	0	8	7.26402	10.598	0
cluster8417	Chr01	13703174	13703220	0	0	2	2.32788	0	6.62232
cluster8430	Chr01	13724633	13724681	3	0	0	2.0387	0	5.55801
cluster8431	Chr01	13724806	13724843	2	2	1	9.45135	18.5896	0
cluster8432	Chr01	13724946	13724981	1	0	1	0	2.68306	6.48435
cluster8476	Chr01	13765496	13765582	32	35	120	8.60264	6.94971	4.39743
cluster8490	Chr01	13781800	13781832	1	0	3	5.18942	0	3.53692
cluster8511	Chr01	13802422	13802496	4	0	0	1.33195	5.2668	7.26247
cluster8512	Chr01	13802618	13802685	2	0	1	5.63141	0	1.90716
cluster8540	Chr01	13834682	13834915	149	131	599	7.46631	3.47637	6.2659
cluster8550	Chr01	13849060	13850617	305	295	362	7.05737	5.27331	12.0083
cluster8600	Chr01	13909108	13909157	0	0	1	0	5.42058	0
cluster8611	Chr01	13937443	13937594	0	0	3	13.778	3.75586	2.09035
cluster8617	Chr01	13941314	13941610	45	44	171	9.53796	7.75477	6.50837
cluster8624	Chr01	13954240	13954428	4	5	36	5.64397	2.85405	5.62663
cluster8652	Chr01	14013825	14013943	49	8	16	14.2493	18.5778	8.85468
cluster8665	Chr01	14032056	14032228	74	49	295	16.4152	6.45739	13.9301
cluster8678	Chr01	14049874	14049947	0	1	0	1.17317	0	5.3452
cluster8680	Chr01	14052252	14052464	27	24	144	7.60315	8.80552	7.69141
cluster8681	Chr01	14052856	14053041	115	76	502	3.3708	0.133314	7.62782
cluster8696	Chr01	14072056	14072139	48	40	117	43.3668	21.7562	26.8251
cluster8703	Chr01	14080024	14080209	92	50	345	9.59088	6.63827	2.37062
cluster8720	Chr01	14092021	14092068	0	0	3	5.69845	9.25054	0
cluster8721	Chr01	14094679	14094715	0	1	5	13.4995	5.37694	0
cluster8732	Chr01	14107034	14107075	2	0	0	0	0	10.4985
cluster8733	Chr01	14107296	14107391	4	3	4	6.68949	9.82119	22.6277
cluster8756	Chr01	14125911	14126061	51	39	209	20.3347	11.0956	13.338
cluster8757	Chr01	14126578	14126626	12	6	46	5.32732	2.19483	1.2704
cluster8761	Chr01	14130654	14130685	2	1	0	8.3247	1.89216	0
cluster8767	Chr01	14141375	14141620	49	50	190	5.9504	3.95768	6.89335
cluster8772	Chr01	14148468	14148685	111	91	433	6.0515	2.29075	4.22177
cluster8789	Chr01	14182487	14182573	8	1	0	0.669803	4.14265	9.27932
cluster8800	Chr01	14192577	14192609	0	0	5	1.72981	0	9.43178
cluster8810	Chr01	14215211	14216023	127	47	2	8.04823	14.3774	28.9842
cluster8816	Chr01	14223050	14223153	47	50	195	25.0919	16.163	20.3322
cluster8825	Chr01	14232923	14232997	4	6	31	11.4146	4.02891	6.91664
cluster8829	Chr01	14245860	14245896	1	3	5	4.38198	27.9886	4.20607
cluster8834	Chr01	14250345	14250504	24	8	63	4.45099	3.27974	5.24827
cluster8869	Chr01	14282310	14282343	9	7	6	25.044	26.416	10.5847
cluster8872	Chr01	14284628	14284779	58	61	325	10.2071	9.51705	8.61594
cluster8893	Chr01	14331612	14332119	139	43	7	18.6432	28.2497	189.361
cluster8894	Chr01	14332726	14332874	6	7	24	13.4249	4.67518	11.1844
cluster8934	Chr01	14377742	14377784	1	1	8	9.67988	9.18628	6.18275
cluster8935	Chr01	14378981	14379129	12	12	68	9.98644	6.8199	4.46071
cluster8975	Chr01	14419133	14419279	43	25	175	6.17381	3.65249	1.83062
cluster8982	Chr01	14439660	14439721	2	0	1	0.402808	1.11611	5.12473
cluster9004	Chr01	14475467	14475504	0	0	8	12.6435	9.78799	6.05775
cluster9012	Chr01	14486770	14486834	3	2	14	7.75752	2.972	7.08291
cluster9027	Chr01	14506751	14506883	1	1	1	0.447084	5.6365	0
cluster9057	Chr01	14550934	14551004	1	0	4	5.66146	1.94926	3.65315
cluster9130	Chr01	14653124	14653157	0	0	2	5.03679	0	0
cluster9165	Chr01	14732598	14732676	1	0	2	1.92687	4.0147	5.58146
cluster9187	Chr01	14791695	14791963	72	58	366	8.85964	7.07655	5.717
cluster9196	Chr01	14813438	14813536	1	0	4	0	0.611605	5.23988
cluster9214	Chr01	14834833	14835037	52	33	104	5.14971	2.62941	0.903062
cluster9216	Chr01	14839702	14839956	16	17	91	7.94974	1.99644	1.68339
cluster9217	Chr01	14844778	14844850	5	3	18	8.99263	9.67677	9.41563
cluster9236	Chr01	14868430	14868494	1	1	0	0.805027	0	6.08531
cluster9242	Chr01	14872888	14873359	38	57	67	6.99091	3.6261	7.16576
cluster9254	Chr01	14894614	14894716	18	12	59	7.70121	0.330318	1.07024
cluster9258	Chr01	14898576	14898609	2	0	0	3.07804	0	13.3501
cluster9291	Chr01	14942555	14942590	2	4	2	0	0	11.0774
cluster9327	Chr01	14976756	14976801	2	5	2	0	0	8.66929
cluster9339	Chr01	14999017	14999158	20	19	61	8.8498	3.90259	0.958951
cluster9341	Chr01	15007550	15007661	1	0	12	5.8687	1.39016	4.16851
cluster9450	Chr01	15136778	15136861	3	5	0	7.89997	12.9061	8.33702
cluster9451	Chr01	15137045	15137092	5	2	0	3.22087	7.92903	1.84624
cluster9453	Chr01	15141111	15141144	0	0	2	4.47715	5.17295	2.47931
cluster9479	Chr01	15190375	15190434	2	1	4	17.1251	10.7162	4.75519
cluster9484	Chr01	15199238	15199423	121	102	375	35.5517	22.2269	28.1633
cluster9496	Chr01	15220498	15220607	51	59	189	5.08419	1.68104	2.49942
cluster9511	Chr01	15246963	15247118	41	28	155	6.87321	2.63254	0.61934
cluster9575	Chr01	15310171	15310266	2	1	27	8.1141	2.47782	1.55354
cluster9617	Chr01	15355054	15355142	20	18	28	650.539	1258.44	809.52
cluster9621	Chr01	15362370	15362527	33	35	190	5.50765	3.24856	2.67377
cluster9630	Chr01	15377129	15377197	1	0	0	3.27473	5.18155	3.75904
cluster9636	Chr01	15389094	15389173	0	0	6	0	2.37871	5.26853
cluster9651	Chr01	15397726	15397757	0	0	5	5.35159	2.07236	0
cluster9678	Chr01	15435111	15440378	3392	1911	1788	2.26453	2.92163	8.17053
cluster9691	Chr01	15454916	15455003	2	0	1	2.22983	0.63891	5.30538
cluster9695	Chr01	15457704	15457740	3	3	1	2.28206	9.07845	12.7934
cluster9734	Chr01	15491942	15491989	0	0	3	0	0	9.72652
cluster9743	Chr01	15504370	15504425	20	13	82	6.32705	1.49313	1.99741
cluster9747	Chr01	15515724	15515815	12	6	63	9.06797	3.95825	6.13898
cluster9763	Chr01	15535973	15536080	44	27	179	5.0752	2.65369	9.3903
cluster9807	Chr01	15592602	15592798	5	4	1	2.54751	3.7834	5.21711
cluster9955	Chr01	15790406	15790497	5	8	9	5.68768	0.70515	4.68706
cluster10001	Chr01	15836411	15836452	3	0	1	1.13261	0	12.9687
cluster10017	Chr01	15860952	15861052	3	3	1	4.09759	5.93785	5.97074
cluster10019	Chr01	15862299	15862737	14	14	11	6.11146	8.7418	5.84921
cluster10021	Chr01	15865788	15865900	7	4	38	6.71799	1.01212	0
cluster10058	Chr01	15912344	15912496	27	13	91	9.2678	6.32878	2.61069
cluster10062	Chr01	15922397	15922612	37	33	173	11.7647	11.8942	6.64646
cluster10068	Chr01	15933101	15933144	1	1	1	1.29736	1.44164	9.28441
cluster10070	Chr01	15942749	15942856	11	9	7	53.626	145.366	49.4131
cluster10106	Chr01	15991667	15991711	2	0	1	0.792828	0	6.05206
cluster10120	Chr01	16019362	16019586	64	49	218	14.1536	11.5978	10.8438
cluster10129	Chr01	16031047	16031248	59	45	252	8.80393	5.17421	9.06632
cluster10140	Chr01	16050229	16050276	1	0	1	0.941483	0	9.32125
cluster10144	Chr01	16061553	16061617	0	1	2	1.61005	6.03272	4.78845
cluster10177	Chr01	16088985	16089038	3	4	9	12.3329	11.2395	12.3683
cluster10191	Chr01	16105714	16105758	0	2	0	0	1.40961	6.34025
cluster10282	Chr01	16235620	16235660	0	0	7	0.551112	0.843888	5.69358
cluster10283	Chr01	16235915	16236017	0	0	12	8.79809	0	0
cluster10286	Chr01	16237003	16237120	0	0	2	1.26987	0	6.59425
cluster10294	Chr01	16241298	16241700	14	7	60	12.0459	8.08822	8.05851
cluster10299	Chr01	16245259	16245387	20	36	137	4.46504	5.20854	5.5494
cluster10310	Chr01	16263329	16263528	67	36	268	20.7895	7.66353	8.29618
cluster10320	Chr01	16278863	16278905	0	1	1	5.31011	0	0
cluster10365	Chr01	16358649	16358685	1	0	4	7.52116	3.58462	0
cluster10379	Chr01	16373145	16373212	25	24	116	6.85622	2.83806	7.83525
cluster10403	Chr01	16409923	16410113	13	1	12	10.2736	8.62721	13.41
cluster10416	Chr01	16427461	16427512	1	0	1	2.19552	1.33075	8.23014
cluster10434	Chr01	16458159	16458236	27	28	20	258.55	364.218	361.898
cluster10454	Chr01	16483689	16483734	3	2	5	1.44777	6.07997	2.96025
cluster10496	Chr01	16545869	16545922	0	0	3	3.12727	1.17467	5.76387
cluster10499	Chr01	16549686	16549830	24	20	108	8.84469	3.16764	4.14998
cluster10515	Chr01	16570471	16570568	38	25	154	1.20866	0.141223	7.1769
cluster10522	Chr01	16576619	16576683	24	25	20	91.3003	68.8706	72.8575
cluster10523	Chr01	16577503	16577624	34	28	108	10.7168	6.85371	13.5604
cluster10531	Chr01	16599116	16599246	30	24	150	6.81106	4.15655	4.89048
cluster10537	Chr01	16606054	16606137	20	13	116	13.2667	13.3157	15.9844
cluster10602	Chr01	16702764	16702816	5	0	0	0.852665	0	11.5617
cluster10621	Chr01	16731836	16732000	23	20	96	6.91827	7.99602	4.38382
cluster10642	Chr01	16760654	16760975	71	52	262	8.11159	4.96486	7.46808
cluster10645	Chr01	16767676	16767740	27	7	87	15.9944	9.79873	15.2233
cluster10709	Chr01	16821206	16821240	1	0	0	1.42709	5.10753	0
cluster10723	Chr01	16844362	16844397	5	1	4	6.73904	8.2494	3.60242
cluster10737	Chr01	16863109	16863192	30	18	99	7.49412	1.77517	5.3573
cluster10773	Chr01	16895610	16895664	1	1	0	1.12437	0	5.06958
cluster10774	Chr01	16895815	16895897	4	0	0	1.17491	3.96017	7.2656
cluster10880	Chr01	17033300	17033334	1	0	6	13.9991	5.35467	12.2276
cluster10906	Chr01	17075303	17075433	3	4	5	10.5398	5.37039	2.96993
cluster10920	Chr01	17092552	17092590	0	1	6	11.6485	3.54866	7.48194
cluster10976	Chr01	17176402	17176503	4	0	7	2.70494	0.890427	5.46719
cluster11036	Chr01	17250752	17250859	26	7	10	3.7351	3.68153	6.84459
cluster11059	Chr01	17298358	17298456	3	1	7	6.10238	1.28146	2.76404
cluster11113	Chr01	17369326	17369360	0	1	2	1.63096	0	7.59595
cluster11134	Chr01	17399785	17399834	0	0	2	0	1.32631	6.22497
cluster11138	Chr01	17404438	17404554	3	2	7	8.23322	5.69264	4.8494
cluster11196	Chr01	17467340	17467384	0	2	4	5.60265	8.84207	0
cluster11198	Chr01	17467739	17467969	10	3	1	2.06959	4.14394	7.46682
cluster11229	Chr01	17518613	17518644	0	1	4	5.20294	6.30718	4.86326
cluster11246	Chr01	17538582	17538631	2	0	14	6.89761	1.29748	0
cluster11274	Chr01	17558648	17558686	0	1	5	6.52559	3.4008	3.99037
cluster11292	Chr01	17568605	17568644	1	0	2	2.49741	0	7.78122
cluster11310	Chr01	17586065	17586106	1	1	1	2.7749	7.44848	0
cluster11313	Chr01	17587842	17588554	21	9	8	5.67434	9.44043	4.51995
cluster11315	Chr01	17591186	17591241	1	3	0	2.93063	5.45765	2.66321
cluster11326	Chr01	17599681	17599722	0	0	7	3.69798	6.59036	7.84298
cluster11353	Chr01	17648243	17648303	1	1	4	1.79361	5.38843	2.55122
cluster11418	Chr01	17719623	17719763	3	1	1	12.4491	13.987	18.2114
cluster11505	Chr01	17839003	17839035	1	0	1	3.38754	0	8.25281
cluster11710	Chr01	18005521	18005616	10	18	11	11.1021	7.78337	21.0133
cluster11936	Chr01	18197463	18197510	2	0	1	1.04059	0	5.40362
cluster12065	Chr01	18346106	18346141	4	5	10	6.90421	7.10142	5.58374
cluster12105	Chr01	18380717	18380880	85	85	381	21.148	12.1857	13.2554
cluster12252	Chr01	18531276	18531312	1	0	1	0	0	5.52046
cluster12321	Chr01	18579455	18579488	1	3	13	12.2772	2.03526	8.58222
cluster12423	Chr01	18713473	18714496	348	202	644	42.3194	40.6175	53.7166
cluster12433	Chr01	18721832	18722913	324	186	547	37.4115	36.5115	47.2075
cluster12740	Chr01	19070962	19070994	4	4	4	264.733	111.618	57.9661
cluster12741	Chr01	19072555	19072593	4	1	1	1.46368	2.21791	6.98314
cluster12751	Chr01	19079028	19079080	0	1	2	2.1541	5.98418	0
cluster12779	Chr01	19122206	19122511	7	8	29	7.56529	4.63116	4.57719
cluster12782	Chr01	19123419	19123741	16	19	60	7.39392	5.23038	6.18321
cluster12784	Chr01	19124137	19124259	1	3	20	9.79755	3.89126	7.53872
cluster12787	Chr01	19125618	19125666	1	2	9	8.1548	2.82444	3.04367
cluster12790	Chr01	19127241	19127663	36	53	91	10.6488	4.60337	4.16833
cluster12791	Chr01	19127778	19128465	43	47	134	19.5546	14.0309	11.7681
cluster12793	Chr01	19129513	19130631	21	31	119	7.21665	5.28293	7.08237
cluster12794	Chr01	19130780	19132891	187	253	626	27.6209	17.314	15.9196
cluster12795	Chr01	19133039	19134776	100	127	262	7.97575	6.0322	6.51475
cluster12796	Chr01	19134902	19135434	53	65	146	28.6469	17.6926	12.8375
cluster12799	Chr01	19137233	19138433	96	115	318	18.8016	9.26656	7.99961
cluster12800	Chr01	19138545	19139491	78	85	223	19.3543	17.599	17.5279
cluster12808	Chr01	19152748	19152780	7	7	10	3.96414	3.51236	7.58472
cluster12817	Chr01	19162859	19163736	10	16	86	13.7901	9.12328	4.90019
cluster12833	Chr01	19180408	19180441	2	0	3	8.11483	2.03526	9.24973
cluster12844	Chr01	19199625	19201843	228	130	290	6.27703	3.98348	5.25756
cluster12846	Chr01	19202777	19202808	0	1	2	6.39218	0	9.72652
cluster12880	Chr01	19242913	19243031	28	17	97	7.40528	1.72028	2.2341
cluster12884	Chr01	19248633	19248698	14	10	12	35.4791	71.4923	17.1933
cluster12885	Chr01	19248972	19249010	3	1	1	4.69598	10.572	3.32531
cluster13003	Chr01	19433156	19433360	17	14	13	4.85134	5.92644	7.38056
cluster13007	Chr01	19435571	19435665	12	5	67	9.13839	5.63404	0.324217
cluster13024	Chr01	19458115	19458153	1	0	1	0	0	9.97592
cluster13030	Chr01	19470364	19470432	4	2	1	0.723887	3.67723	7.89399
cluster13060	Chr01	19510438	19510470	1	1	5	5.98225	4.89285	0
cluster13062	Chr01	19513036	19513080	0	1	5	5.97264	9.99539	3.17013
cluster13063	Chr01	19513307	19513406	1	4	27	13.8745	8.99585	12.2554
cluster13090	Chr01	19541984	19542020	0	0	4	5.84979	3.58462	4.03081
cluster13093	Chr01	19544640	19544760	24	18	104	5.91476	4.2034	4.34433
cluster13095	Chr01	19550997	19551063	0	2	5	6.35446	3.01239	4.06482
cluster13130	Chr01	19595647	19595690	0	0	2	8.27064	7.20821	13.5582
cluster13133	Chr01	19600689	19600855	56	35	235	5.58446	5.69405	5.11953
cluster13190	Chr01	19691920	19691992	1	0	1	1.46619	0	5.3296
cluster13208	Chr01	19718442	19718477	0	0	1	5.5498	0	0
cluster13221	Chr01	19732919	19732950	0	2	1	2.00685	11.1277	15.8056
cluster13255	Chr01	19775382	19775616	1	3	10	2.57079	1.7177	5.02192
cluster13290	Chr01	19819426	19819469	0	0	2	1.29736	0	10.1686
cluster13596	Chr01	20236503	20236633	2	1	2	0.871505	7.03213	3.31642
cluster13619	Chr01	20272224	20272405	3	1	4	0.849459	6.02004	2.03081
cluster13620	Chr01	20272529	20272656	3	1	2	4.12519	6.30718	3.19152
cluster13621	Chr01	20273185	20273217	0	1	3	1.65773	0	9.03879
cluster13622	Chr01	20274192	20274263	5	1	3	9.3818	21.8249	6.21417
cluster13623	Chr01	20274407	20274443	2	1	1	11.0567	11.1435	0
cluster13624	Chr01	20274931	20275047	1	4	2	8.17223	7.88591	0
cluster13625	Chr01	20275364	20275440	3	1	1	3.58317	5.9538	3.62113
cluster13626	Chr01	20276088	20276126	2	0	0	0	3.10507	9.47712
cluster13677	Chr01	20345448	20345487	5	4	22	18.8792	9.26255	7.55427
cluster13691	Chr01	20366517	20366578	1	2	1	6.98201	4.23192	18.3026
cluster13695	Chr01	20372021	20372235	31	24	164	6.92194	3.4662	2.61184
cluster13709	Chr01	20403411	20403447	1	0	1	0	7.01339	0
cluster13739	Chr01	20457843	20457893	0	0	3	5.08343	0.650152	0
cluster13740	Chr01	20458320	20458445	0	0	4	5.36103	0	2.79616
cluster13746	Chr01	20462337	20462371	0	1	2	3.12601	0	8.89282
cluster13806	Chr01	20567441	20567535	3	1	2	2.45359	5.55412	1.63815
cluster13810	Chr01	20570211	20570271	16	1	5	13.998	24.9333	32.1028
cluster13811	Chr01	20570477	20570668	22	1	7	8.16366	10.3092	9.76029
cluster13825	Chr01	20600147	20600235	3	1	0	1.92417	1.61982	6.12006
cluster13853	Chr01	20625326	20627644	160	151	655	10.9835	8.31403	10.2424
cluster13866	Chr01	20663093	20663390	0	3	5	6.64858	4.74097	12.9469
cluster13869	Chr01	20667628	20667663	2	0	1	8.73212	1.76201	12.1281
cluster13896	Chr01	20711858	20711926	1	0	8	5.09593	5.76657	2.16145
cluster13933	Chr01	20747744	20747782	0	0	2	5.67177	3.54866	0
cluster13968	Chr01	20777003	20777116	0	1	11	5.0282	3.41442	0
cluster13982	Chr01	20810865	20811275	3	2	11	6.30559	2.23788	3.07652
cluster14026	Chr01	20869820	20869855	1	1	0	4.49269	0.800913	7.20483
cluster14028	Chr01	20873310	20873385	1	1	1	4.78827	7.01852	4.09538
cluster14061	Chr01	20926094	20926125	1	0	2	13.5276	4.14472	18.6425
cluster14063	Chr01	20928115	20928156	2	0	7	5.26665	3.29518	14.3582
cluster14069	Chr01	20933208	20933282	1	2	0	0.697688	5.76657	3.80415
cluster14114	Chr01	21001175	21001305	6	3	29	0.668154	0.358758	5.69237
cluster14148	Chr01	21043798	21043890	0	2	1	1.023	6.47964	5.99628
cluster14167	Chr01	21067401	21068475	51	34	36	12.5761	15.7038	7.33486
cluster14173	Chr01	21077107	21077201	1	1	4	1.27687	3.82415	5.87004
cluster14177	Chr01	21081030	21081138	0	3	6	5.45524	3.17426	1.42774
cluster14178	Chr01	21086493	21086533	1	0	4	4.00282	5.13365	3.79572
cluster14202	Chr01	21116821	21116857	0	1	1	3.34273	11.1435	3.85556
cluster14230	Chr01	21175374	21175463	12	2	46	2.53176	7.08327	2.30555
cluster14252	Chr01	21209131	21209238	10	5	26	0.866239	0.448512	6.55039
cluster14286	Chr01	21252305	21252343	1	2	0	7.01348	1.33075	0
cluster14386	Chr01	21377952	21378004	3	1	1	1.07705	3.69931	10.2771
cluster14389	Chr01	21383187	21383243	3	1	17	9.34981	8.1946	0
cluster14390	Chr01	21383791	21383841	1	0	4	5.36325	1.35684	0
cluster14397	Chr01	21387712	21387780	1	3	15	5.32861	4.82498	8.16965
cluster14398	Chr01	21387890	21388034	11	9	29	21.6951	13.3476	18.4334
cluster14399	Chr01	21388155	21388659	22	13	55	4.64754	2.69344	6.53271
cluster14423	Chr01	21417944	21418001	0	0	6	1.92739	1.14337	8.04953
cluster14461	Chr01	21480413	21480444	0	0	2	5.35159	0	0
cluster14462	Chr01	21480837	21480933	13	2	75	20.9376	15.6252	20.5561
cluster14473	Chr01	21495678	21495752	31	38	24	2110.91	1359.13	1310.03
cluster14477	Chr01	21498827	21498864	8	2	19	19.4139	11.9884	10.4375
cluster14484	Chr01	21502567	21502601	1	0	1	0	0	7.96648
cluster14528	Chr01	21534993	21535070	9	3	25	12.7971	10.9047	7.08013
cluster14555	Chr01	21555517	21555552	5	2	11	36.9766	49.2561	17.952
cluster14634	Chr01	21658671	21658719	2	0	0	0	0	5.02868
cluster14673	Chr01	21723775	21724117	5	3	3	0.152556	2.96735	6.74901
cluster14677	Chr01	21729602	21729660	6	3	16	2.4356	8.01455	4.68925
cluster14716	Chr01	21763177	21763339	83	69	366	6.61768	3.06813	1.86508
cluster14720	Chr01	21777640	21777826	56	42	267	7.87296	7.25241	5.3834
cluster14754	Chr01	21832889	21833002	16	14	67	9.70172	4.75068	13.3479
cluster14769	Chr01	21851070	21851184	6	0	2	21.2409	32.4683	10.2622
cluster14801	Chr01	21890830	21890888	4	1	0	6.00668	3.8118	4.61597
cluster14848	Chr01	21939461	21939620	93	87	371	10.2721	8.40597	9.86161
cluster14849	Chr01	21943313	21943615	48	23	121	5.97486	3.51513	3.31066
cluster14917	Chr01	22033487	22033604	1	2	1	2.31801	2.49233	6.81406
cluster14938	Chr01	22056021	22056067	0	0	2	2.42909	0	6.34638
cluster14941	Chr01	22060279	22060440	0	0	3	0.352368	0	5.76387
cluster14957	Chr01	22087127	22087296	55	49	179	28.6782	16.3838	21.8459
cluster14958	Chr01	22088112	22088179	5	3	16	5.885	0.950495	0.429108
cluster15016	Chr01	22148905	22148939	0	0	1	0	0	12.7834
cluster15029	Chr01	22173616	22173694	1	2	4	0.69247	1.89786	5.4173
cluster15064	Chr01	22220580	22220715	3	2	20	3.09553	7.35662	15.591
cluster15108	Chr01	22291996	22292113	25	17	115	7.206	4.24185	7.03387
cluster15174	Chr01	22422635	22422669	2	0	0	0	0	5.83591
cluster15199	Chr01	22454262	22454345	1	0	2	1.3025	7.92903	0
cluster15200	Chr01	22454740	22454986	7	5	2	3.55328	5.54478	2.31021
cluster15201	Chr01	22455351	22455390	1	1	1	0	7.42446	6.64646
cluster15205	Chr01	22457834	22457950	0	1	9	2.66309	0.591442	5.20965
cluster15267	Chr01	22520344	22520375	0	1	1	2.00685	1.98226	8.91598
cluster15274	Chr01	22538336	22538399	0	1	1	7.54426	5.8792	4.25535
cluster15275	Chr01	22539633	22539690	1	0	1	9.34991	9.64409	2.01239
cluster15380	Chr01	22685415	22686097	10	10	116	6.79575	4.07607	4.94633
cluster15467	Chr01	22757991	22758249	78	62	383	5.50985	3.16401	1.92027
cluster15480	Chr01	22766962	22767029	0	0	3	0.804487	0	6.00756
cluster15482	Chr01	22767866	22767897	1	0	2	3.56773	5.85667	0
cluster15487	Chr01	22770999	22771037	0	1	11	4.83828	4.43582	15.9615
cluster15555	Chr01	22861081	22861116	0	1	4	7.79615	0	11.7079
cluster15718	Chr01	22984583	22984616	0	0	2	1.67893	5.93618	0
cluster15768	Chr01	23060704	23060738	2	2	11	19.0279	12.3569	0
cluster15785	Chr01	23083270	23083325	0	1	1	29.2214	14.056	15.4003
cluster15949	Chr01	23258567	23259085	190	124	253	5.78582	5.87258	12.4123
cluster16159	Chr01	23447412	23447641	1	0	8	12.6887	67.9954	47.815
cluster16225	Chr01	23518477	23518541	14	9	2	4.1715	5.944	6.28483
cluster16226	Chr01	23519368	23519553	5	7	2	2.72375	3.10031	6.08343
cluster16228	Chr01	23521873	23521931	1	0	1	0	5.86431	2.41789
cluster16282	Chr01	23582685	23582749	3	0	1	1.88449	5.61132	1.79567
cluster16286	Chr01	23588800	23588844	1	2	6	6.11006	0	0
cluster16299	Chr01	23624257	23624291	1	2	7	2.31053	0	11.6718
cluster16302	Chr01	23626405	23627085	186	192	206	2.71203	2.81766	5.05163
cluster16303	Chr01	23627229	23627363	17	12	4	4.4046	6.91988	8.81391
cluster16321	Chr01	23647281	23647313	2	1	3	6.19848	2.24255	0
cluster16334	Chr01	23659160	23659381	23	23	115	40.2812	22.4364	11.4265
cluster16470	Chr01	23803987	23804271	147	99	53	20.2255	30.4869	20.1242
cluster16496	Chr01	23832639	23832924	177	124	526	5.25498	3.80892	3.14582
cluster16519	Chr01	23855104	23855137	1	0	0	0	0	8.39151
cluster16520	Chr01	23855339	23855435	3	1	4	3.26122	3.32915	7.21969
cluster16521	Chr01	23855878	23855937	1	3	0	5.74801	1.82608	2.26952
cluster16633	Chr01	23981495	23981753	26	17	177	11.4418	6.38219	4.58578
cluster16639	Chr01	23994729	23994932	39	51	14	770.594	916.107	1072.87
cluster16720	Chr01	24111071	24111125	0	0	3	7.35168	1.20574	2.82954
cluster16723	Chr01	24112792	24112888	22	12	1	27.1442	29.8435	48.7997
cluster16734	Chr01	24120922	24120958	0	0	6	9.25681	3.74048	4.20607
cluster16737	Chr01	24125031	24126151	103	10	5	3.77672	5.77428	2.22122
cluster16774	Chr01	24174959	24175218	3	1	29	6.4585	6.34323	6.40953
cluster16776	Chr01	24180544	24180577	6	0	1	4.58208	2.92569	14.3037
cluster16777	Chr01	24180691	24180722	6	1	2	7.50709	12.0287	24.8736
cluster16781	Chr01	24189412	24189472	0	0	4	3.58722	0	10.0986
cluster16786	Chr01	24193623	24194087	11	7	1	1.95905	2.94529	5.68949
cluster16789	Chr01	24195873	24195971	1	2	3	5.81407	3.34927	4.3229
cluster16791	Chr01	24196792	24196841	2	0	0	2.85418	6.80455	2.72343
cluster16792	Chr01	24196986	24197027	3	0	0	0	4.39358	16.8284
cluster16803	Chr01	24204725	24204797	3	1	1	5.57152	6.12204	0
cluster16805	Chr01	24206134	24206183	1	3	0	1.33195	7.61187	2.72343
cluster16806	Chr01	24206310	24206411	4	2	0	2.68162	3.22249	5.40362
cluster16811	Chr01	24209555	24209594	0	1	2	3.98396	2.8112	7.29489
cluster16812	Chr01	24209943	24209996	0	3	0	0.969011	3.57741	7.20483
cluster16813	Chr01	24210130	24210187	2	2	0	5.61815	0.347984	4.47196
cluster16814	Chr01	24210332	24210429	2	0	0	1.16497	1.20627	7.14602
cluster16817	Chr01	24213363	24213469	11	3	0	8.5581	6.35939	6.24194
cluster16830	Chr01	24230609	24230685	2	2	1	5.00408	0.393176	0.926335
cluster16834	Chr01	24233242	24233329	1	0	2	2.37848	6.15975	6.1896
cluster16883	Chr01	24300832	24300927	18	10	9	12.4102	19.8917	16.8053
cluster16912	Chr01	24338907	24338945	0	0	2	0.213455	5.13816	0
cluster16915	Chr01	24341823	24342007	43	21	187	11.5873	6.71701	4.21483
cluster16945	Chr01	24399512	24399550	0	0	2	0.213455	5.13816	0
cluster16948	Chr01	24402523	24402668	66	40	266	15.6575	11.4946	8.42225
cluster16975	Chr01	24446072	24446209	40	16	135	5.0876	2.04128	0.763558
cluster17046	Chr01	24536527	24536666	2	1	0	0	1.71967	5.09484
cluster17059	Chr01	24556671	24556836	100	100	411	8.23777	10.7481	9.92965
cluster17069	Chr01	24576317	24576350	0	0	6	3.28791	2.03526	9.15438
cluster17075	Chr01	24581514	24581548	1	1	4	6.38793	7.90844	7.78122
cluster17082	Chr01	24593058	24593090	0	1	0	11.1717	18.785	0
cluster17096	Chr01	24604047	24604094	1	0	1	5.69845	0	0
cluster17101	Chr01	24606413	24606445	1	0	1	0	8.12562	0
cluster17115	Chr01	24641520	24641672	60	35	224	9.27609	5.89346	13.1213
cluster17137	Chr01	24668018	24668183	102	102	477	15.2596	12.3547	10.5078
cluster17141	Chr01	24676066	24676157	4	1	1	2.17166	3.32205	5.85001
cluster17155	Chr01	24702038	24702093	2	1	5	7.6876	1.23569	2.779
cluster17156	Chr01	24702753	24702788	0	0	1	0	7.44848	0
cluster17167	Chr01	24721697	24721814	3	0	8	4.6965	5.20457	3.7917
cluster17168	Chr01	24721939	24722348	56	37	207	7.19743	4.32622	2.42873
cluster17190	Chr01	24761500	24761544	1	0	5	5.02125	1.47368	9.51038
cluster17226	Chr01	24817783	24817926	34	14	150	4.80762	1.67791	6.57666
cluster17229	Chr01	24823026	24823223	5	6	38	5.75101	4.75014	3.76616
cluster17241	Chr01	24871483	24871570	25	21	120	7.2715	7.53749	6.77909
cluster17271	Chr01	24900477	24900531	1	1	9	6.05433	3.72206	4.71589
cluster17273	Chr01	24902602	24902818	59	38	205	6.55727	3.92499	1.72667
cluster17284	Chr01	24918383	24918460	3	4	23	10.7642	3.41312	6.81688
cluster17306	Chr01	24940068	24940130	0	1	2	5.21001	0	0.926335
cluster17307	Chr01	24942577	24942609	1	2	1	0	7.68876	4.3229
cluster17347	Chr01	24981965	24982084	4	2	10	0.275507	1.11327	5.0794
cluster17358	Chr01	24991481	24991590	13	9	58	10.3835	3.2852	0.39299
cluster17382	Chr01	25032274	25032429	16	7	96	5.09951	2.33805	8.40333
cluster17436	Chr01	25124219	25124263	1	2	0	0	0	6.05206
cluster17440	Chr01	25128736	25128906	85	64	266	24.8153	17.4321	14.859
cluster17477	Chr01	25169762	25169843	43	45	40	49.5711	59.4027	37.5539
cluster17500	Chr01	25211746	25212025	45	26	215	8.92484	5.38556	3.18235
cluster17504	Chr01	25225946	25225977	5	3	12	0.624352	0.660754	8.51071
cluster17507	Chr01	25227660	25227739	27	14	19	308.31	189.381	130.862
cluster17516	Chr01	25247596	25247749	72	50	297	8.63874	8.43642	8.71598
cluster17537	Chr01	25271466	25271579	6	4	24	4.72741	5.58952	0
cluster17548	Chr01	25279607	25279660	2	0	0	0	0	9.72652
cluster17555	Chr01	25282409	25282484	3	2	1	2.47237	0	6.91095
cluster17556	Chr01	25282787	25282889	5	4	6	6.02704	5.79456	6.16957
cluster17586	Chr01	25313634	25313749	1	0	5	1.4558	2.98271	9.61473
cluster17637	Chr01	25383525	25383648	27	27	146	5.81194	4.83648	6.74582
cluster17662	Chr01	25424694	25424769	36	26	34	60.7348	30.6697	47.7652
cluster17663	Chr01	25424871	25425021	2	7	5	2.52813	3.58978	5.96904
cluster17665	Chr01	25426438	25426555	28	24	18	13.7079	19.8653	31.0864
cluster17684	Chr01	25443036	25443216	65	56	254	6.19895	4.45582	5.45437
cluster17703	Chr01	25465977	25466043	3	3	29	11.3883	7.03894	9.09744
cluster17711	Chr01	25471599	25471676	1	0	6	4.23858	0.887164	7.23255
cluster17722	Chr01	25480793	25480824	4	5	10	50.803	24.9584	28.369
cluster17733	Chr01	25500019	25502225	625	378	1069	12.9913	11.5705	13.0934
cluster17737	Chr01	25505411	25505522	8	5	6	5.47122	4.85696	7.41647
cluster17739	Chr01	25509007	25509039	1	0	0	0	7.51401	0
cluster17745	Chr01	25517846	25517919	2	0	3	0.674976	0.779265	5.78334
cluster17782	Chr01	25568002	25568161	83	52	301	4.91925	5.32447	2.85109
cluster17787	Chr01	25573886	25574086	35	44	56	41.8976	26.608	53.4362
cluster17791	Chr01	25578130	25578295	5	1	0	0	0.347384	5.62498
cluster17793	Chr01	25579447	25579506	0	1	1	6.2237	5.38213	2.16145
cluster17794	Chr01	25579725	25579893	6	5	0	2.75848	5.41682	6.56108
cluster17805	Chr01	25591237	25591294	0	0	2	2.66554	2.38617	5.14276
cluster17814	Chr01	25605862	25605941	15	14	13	10.7805	13.4325	7.14494
cluster17818	Chr01	25621593	25621768	12	2	6	5.51376	8.8792	15.5845
cluster17824	Chr01	25632493	25632533	0	0	3	0	5.06333	0
cluster17831	Chr01	25642113	25642181	2	1	7	4.17097	5.01441	2.06748
cluster17849	Chr01	25664820	25665045	23	15	114	9.47184	4.71277	11.5987
cluster17854	Chr01	25689503	25689660	57	47	262	8.05825	3.0019	4.05887
cluster17905	Chr01	25796734	25797043	6	5	4	2.64319	5.54335	3.6396
cluster17907	Chr01	25797601	25797637	0	1	1	7.29617	1.71439	4.38132
cluster17941	Chr01	25846473	25846634	97	70	406	5.97558	3.97075	3.93997
cluster18004	Chr01	25911588	25911650	0	0	3	0.906089	6.59036	0
cluster18008	Chr01	25913917	25914015	1	1	6	2.25836	5.76657	5.89486
cluster18014	Chr01	25920460	25920868	35	31	26	18.426	27.4793	12.065
cluster18015	Chr01	25922291	25922439	33	31	130	20.083	10.244	11.373
cluster18034	Chr01	25956365	25956399	5	0	20	5.85787	1.48283	3.64359
cluster18045	Chr01	25968361	25968423	1	1	1	0.830581	0	9.57213
cluster18056	Chr01	25992592	25992653	2	3	2	2.28258	5.95259	9.46505
cluster18060	Chr01	25994549	25994871	87	79	390	5.10601	2.90917	2.94305
cluster18064	Chr01	26005331	26005379	4	3	0	11.941	1.17685	8.33702
cluster18105	Chr01	26046203	26046236	0	1	3	1.53902	5.59696	0
cluster18155	Chr01	26141539	26141588	2	2	0	4.28127	5.13225	5.12263
cluster18188	Chr01	26179386	26180012	156	113	653	5.63667	4.24575	3.84338
cluster18202	Chr01	26206917	26206955	0	0	5	9.87986	6.5798	7.81447
cluster18222	Chr01	26223444	26223756	142	113	544	27.5337	26.7412	25.0383
cluster18235	Chr01	26235456	26235624	12	7	55	6.89268	1.63102	4.10547
cluster18239	Chr01	26238569	26238610	0	1	2	6.51252	0	0
cluster18240	Chr01	26238717	26238768	0	1	1	1.1435	0	5.73615
cluster18270	Chr01	26258508	26258582	0	2	8	2.25163	3.80593	5.44685
cluster18279	Chr01	26265678	26265729	0	0	0	0	5.1012	0
cluster18292	Chr01	26282931	26283213	115	77	425	5.29934	3.12526	3.02106
cluster18299	Chr01	26301309	26301611	13	9	7	9.9339	12.1422	6.35595
cluster18300	Chr01	26302183	26303282	37	40	29	6.78841	9.32611	5.89781
cluster18301	Chr01	26304106	26304335	10	9	7	7.65769	11.4767	2.86157
cluster18302	Chr01	26304622	26304896	16	13	7	5.94621	13.7297	5.42328
cluster18314	Chr01	26313464	26313511	1	1	1	0	5.04575	0
cluster18316	Chr01	26316082	26316139	1	1	0	0	5.94056	2.34778
cluster18383	Chr01	26385204	26385248	2	0	1	1.26852	4.16474	6.05206
cluster18428	Chr01	26455636	26455721	18	24	105	10.434	6.97017	8.91221
cluster18429	Chr01	26456373	26456501	4	1	21	6.01997	1.94454	3.21704
cluster18436	Chr01	26480625	26480699	3	2	1	0	2.4604	8.99163
cluster18438	Chr01	26482166	26485740	3343	2321	2707	3.54954	4.54658	5.70439
cluster18439	Chr01	26500191	26500443	56	59	298	13.0179	6.944	6.23318
cluster18458	Chr01	26533694	26533736	0	0	2	1.32753	0	7.23834
cluster18472	Chr01	26546483	26546639	55	38	178	11.5288	10.3422	11.7489
cluster18482	Chr01	26553880	26553912	3	0	0	2.01811	10.1352	4.12641
cluster18524	Chr01	26630063	26630096	0	0	4	6.64577	0	0
cluster18535	Chr01	26649523	26649944	27	17	15	9.52803	10.4399	4.37156
cluster18544	Chr01	26653249	26653297	1	1	1	0.97081	4.23666	5.55801
cluster18547	Chr01	26655067	26655285	5	1	2	1.29242	1.68521	6.51396
cluster18564	Chr01	26683448	26683480	0	0	2	5.11735	0	0
cluster18573	Chr01	26693879	26693912	0	2	0	0	0	8.39151
cluster18587	Chr01	26715202	26715263	1	3	0	6.56002	0	0
cluster18605	Chr01	26737301	26737473	24	16	95	8.51374	6.97905	10.8891
cluster18610	Chr01	26740846	26740884	0	0	1	0	0	9.14459
cluster18626	Chr01	26756160	26756330	77	62	320	11.3296	7.10761	6.66636
cluster18696	Chr01	26852186	26852219	0	0	1	6.4359	0.282674	0
cluster18703	Chr01	26861899	26861934	0	0	8	1.15621	5.76657	5.40362
cluster18783	Chr01	26952829	26958067	5252	3035	2821	2.51384	2.3654	7.18483
cluster18795	Chr01	26971969	26972542	28	31	76	8.09956	3.9512	5.58287
cluster18801	Chr01	26974853	26974956	10	10	33	19.3671	8.73302	6.54669
cluster18814	Chr01	26992961	26992996	1	1	7	8.50969	3.49198	0.684462
cluster18815	Chr01	26993236	26993268	1	1	6	12.7573	10.4847	9.03879
cluster18818	Chr01	26999281	26999360	10	7	24	7.68449	7.2875	1.16178
cluster18819	Chr01	26999476	26999545	2	1	1	0.81548	6.34323	0
cluster18822	Chr01	27003882	27003937	0	0	5	3.90751	4.63385	5.55801
cluster18829	Chr01	27007327	27007359	1	1	3	2.45056	0.917409	7.07383
cluster18831	Chr01	27008107	27008178	0	0	5	0.792828	8.48967	0
cluster18841	Chr01	27019899	27019997	2	1	0	0	0.640729	5.30538
cluster18844	Chr01	27023137	27023168	1	2	4	2.63863	8.06419	0
cluster18846	Chr01	27027426	27027468	1	2	0	0	5.4313	0
cluster18847	Chr01	27027750	27027829	4	2	0	0.56489	3.85639	5.02537
cluster18851	Chr01	27036523	27036575	2	1	3	1.07705	3.75371	5.38323
cluster18872	Chr01	27058799	27058858	0	1	4	1.82351	2.25857	10.483
cluster18876	Chr01	27061634	27063548	1056	1275	1527	10.2823	8.03074	12.4623
cluster18877	Chr01	27067766	27067917	6	4	15	7.74572	6.56327	21.7994
cluster18880	Chr01	27070269	27073954	614	131	10	13.8814	16.1214	20.144
cluster18913	Chr01	27116915	27116969	1	0	3	11.0708	7.81108	0
cluster18915	Chr01	27119397	27119599	75	70	324	6.30552	3.30938	5.85508
cluster18919	Chr01	27125277	27125323	2	1	2	11.2345	14.2937	11.1752
cluster18924	Chr01	27131284	27131329	1	0	0	2.27507	7.08285	1.26868
cluster18926	Chr01	27132969	27133066	2	4	0	5.58216	3.53055	2.91134
cluster18927	Chr01	27133564	27133599	2	0	1	1.65173	8.64985	0
cluster18942	Chr01	27145379	27145436	1	8	1	2.82958	12.5771	6.37255
cluster18948	Chr01	27164354	27164433	35	30	30	109.398	122.381	92.1021
cluster18954	Chr01	27177991	27179312	45	52	42	7.48872	8.40347	6.46473
cluster18957	Chr01	27181399	27181487	21	12	16	46.8789	73.195	84.2711
cluster18985	Chr01	27219328	27219362	19	9	23	1.32855	0	5.22453
cluster18997	Chr01	27237135	27237166	0	0	2	8.91932	0	0
cluster19006	Chr01	27245788	27245977	79	83	425	5.94121	4.75641	3.2763
cluster19012	Chr01	27255882	27255973	14	15	87	3.66683	2.84411	8.38384
cluster19017	Chr01	27260527	27260561	1	0	2	2.92214	0	9.81916
cluster19023	Chr01	27272090	27272282	4	2	10	1.07422	2.462	7.87865
cluster19036	Chr01	27290370	27290435	1	2	1	1.83792	3.58226	5.69837
cluster19049	Chr01	27311071	27311252	24	10	19	9.15477	12.221	4.31993
cluster19058	Chr01	27321433	27321473	0	0	2	2.08843	5.06333	0
cluster19067	Chr01	27344344	27344701	54	38	188	5.00656	4.82024	3.44111
cluster19091	Chr01	27364844	27364934	0	2	2	0.679566	0	5.66489
cluster19120	Chr01	27395354	27395396	0	1	2	1.96363	0	10.3297
cluster19133	Chr01	27411233	27411372	1	0	4	5.13073	0.947364	2.17689
cluster19173	Chr01	27468889	27468981	3	1	11	2.68539	0.682067	10.8072
cluster19178	Chr01	27473005	27473328	92	60	315	11.4697	5.42188	8.70417
cluster19207	Chr01	27526908	27526943	0	0	2	5.94621	0	0
cluster19226	Chr01	27555461	27555558	5	1	28	9.20449	2.10117	4.83018
cluster19248	Chr01	27586774	27587135	10	3	7	3.13079	8.37905	3.12574
cluster19252	Chr01	27589336	27589380	3	0	18	39.1129	17.8764	19.8853
cluster19256	Chr01	27591831	27591931	4	5	14	2.00169	2.25524	7.51157
cluster19259	Chr01	27594992	27595072	28	24	34	11.0952	17.6841	9.26221
cluster19264	Chr01	27609663	27609756	1	2	5	3.71448	2.48453	9.62305
cluster19265	Chr01	27610570	27610690	13	13	58	8.59662	6.77611	4.66855
cluster19281	Chr01	27622917	27622996	29	25	34	14.0658	19.1378	10.6789
cluster19288	Chr01	27643131	27643244	10	12	64	5.55258	1.72323	3.91146
cluster19289	Chr01	27644340	27644497	4	0	5	0	1.29565	6.81267
cluster19294	Chr01	27649481	27649519	2	0	0	0	0	6.98314
cluster19295	Chr01	27651593	27651720	10	5	39	5.93754	5.55483	5.39518
cluster19301	Chr01	27658170	27658248	13	5	43	5.85589	2.82246	3.5787
cluster19323	Chr01	27676809	27676853	1	1	3	1.66494	4.86955	7.85327
cluster19327	Chr01	27688264	27688338	12	10	43	8.08843	4.0776	1.0375
cluster19336	Chr01	27700160	27701050	40	11	14	1.02774	2.46908	5.38543
cluster19358	Chr01	27734312	27734415	0	2	0	0.50314	0.554479	5.98555
cluster19372	Chr01	27754146	27754184	1	0	1	0.975788	1.8729	5.16808
cluster19402	Chr01	27781522	27781608	0	0	7	3.11664	0	10.6954
cluster19426	Chr01	27794845	27794930	0	0	4	7.21843	0	0
cluster19439	Chr01	27804062	27804204	88	52	291	7.0157	6.7858	3.04719
cluster19445	Chr01	27808785	27808971	65	61	308	6.48551	3.30884	3.68776
cluster19449	Chr01	27819069	27819260	65	57	297	8.36682	3.86015	5.29105
cluster19458	Chr01	27834578	27834865	68	36	241	8.33874	8.23972	5.67943
cluster19468	Chr01	27841394	27841613	58	43	213	12.1975	4.97935	5.32503
cluster19478	Chr01	27854728	27854784	0	0	3	1.00147	1.16343	5.4605
cluster19479	Chr01	27854902	27854959	0	0	2	0.9842	0	5.36636
cluster19485	Chr01	27858278	27858338	0	1	6	4.67899	0	7.65366
cluster19489	Chr01	27865844	27865882	1	1	13	5.41258	2.04541	12.6362
cluster19495	Chr01	27876334	27876424	4	1	0	0.548881	0.28516	6.27058
cluster19515	Chr01	27909914	27910001	2	2	0	3.33799	2.93243	5.60012
cluster19540	Chr01	27948588	27948774	126	85	506	5.99094	5.28294	2.89484
cluster19599	Chr01	28046704	28046753	3	0	9	22.3102	19.0297	14.7843
cluster19611	Chr01	28060612	28060655	0	1	10	3.89207	12.385	6.04223
cluster19626	Chr01	28083743	28083777	2	0	1	5.64041	3.6247	0
cluster19653	Chr01	28125570	28125705	101	104	470	65.6841	44.3694	49.4368
cluster19677	Chr01	28169782	28169853	4	0	2	0.792828	5.28602	2.79188
cluster19678	Chr01	28170158	28170241	2	2	0	3.90751	1.30434	9.34055
cluster19716	Chr01	28212058	28212268	3	3	42	5.78164	5.57298	2.17886
cluster19727	Chr01	28217272	28217420	1	3	17	5.176	2.03185	2.08892
cluster19751	Chr01	28247745	28247776	2	0	0	0	5.67647	0
cluster19763	Chr01	28275830	28275861	5	3	17	5.32681	1.44164	3.24217
cluster19767	Chr01	28281164	28281282	7	7	60	7.98158	4.45819	7.46517
cluster19814	Chr01	28359541	28359575	0	1	3	0.747525	5.93133	0
cluster19851	Chr01	28415992	28416045	1	1	0	1.93803	5.4996	0
cluster19873	Chr01	28461936	28462589	44	32	44	92.139	46.6153	29.0457
cluster19875	Chr01	28465634	28465983	46	40	237	7.73517	1.48929	1.27001
cluster19877	Chr01	28469744	28469930	9	7	2	3.81575	3.31501	8.18346
cluster19902	Chr01	28506306	28506417	2	1	12	5.13923	1.75057	1.10002
cluster19935	Chr01	28530771	28530819	0	3	1	5.97048	0	2.91134
cluster19942	Chr01	28534234	28534379	3	2	0	1.4499	5.74682	2.04301
cluster19983	Chr01	28576715	28576796	19	15	14	72.6497	128.011	99.2264
cluster20022	Chr01	28631197	28631268	1	1	11	14.4691	3.80433	16.2109
cluster20035	Chr01	28654729	28654856	1	0	11	2.93594	5.38363	2.8369
cluster20039	Chr01	28660476	28660673	3	1	15	3.66383	2.39546	5.6547
cluster20058	Chr01	28690336	28690445	2	1	7	6.5084	0.904302	0
cluster20063	Chr01	28695476	28695522	2	2	12	6.27515	2.57655	15.0382
cluster20068	Chr01	28704412	28704481	2	0	5	3.12601	0	5.32643
cluster20071	Chr01	28707338	28707389	0	2	1	4.11661	3.93679	5.48676
cluster20111	Chr01	28759753	28759892	27	23	142	7.30535	3.55605	3.56639
cluster20116	Chr01	28771951	28772042	30	29	33	86.8199	120.025	62.2004
cluster20124	Chr01	28785480	28785516	0	0	4	9.06396	3.74048	8.23687
cluster20139	Chr01	28796114	28796167	1	0	2	6.16644	0	0
cluster20168	Chr01	28833573	28833686	2	2	2	0.792828	1.2646	5.1761
cluster20171	Chr01	28836395	28839400	651	780	1257	25.4986	24.9767	46.6612
cluster20199	Chr01	28885488	28885597	20	9	1	18.2116	49.5008	55.397
cluster20209	Chr01	28900926	28900979	4	0	1	2.02612	6.24712	4.9233
cluster20216	Chr01	28910148	28910213	2	5	2	16.0908	17.2123	9.92302
cluster20217	Chr01	28910778	28911135	9	7	2	2.43828	6.01624	2.88898
cluster20219	Chr01	28912938	28913046	0	1	9	2.96765	6.24271	4.10477
cluster20238	Chr01	28934108	28934167	4	5	0	0	5.68968	0
cluster20241	Chr01	28937212	28937279	0	0	5	0.839465	7.80183	0
cluster20257	Chr01	28953786	28953822	0	0	2	3.0856	7.09132	0
cluster20349	Chr01	29049139	29049681	156	101	696	4.10562	4.95318	5.16439
cluster20361	Chr01	29059873	29060053	15	9	27	6.62734	4.66742	12.663
cluster20373	Chr01	29064816	29065099	158	127	610	6.24995	5.51597	7.01101
cluster20395	Chr01	29090049	29090161	17	19	116	7.65956	5.56244	3.71846
cluster20439	Chr01	29160826	29160870	0	0	3	2.53705	6.27915	0
cluster20461	Chr01	29195275	29195395	2	5	1	0.963189	5.7904	2.03641
cluster20465	Chr01	29203742	29203774	23	13	61	17.9407	20.8164	12.6576
cluster20471	Chr01	29210511	29210554	0	0	2	3.83801	3.01434	6.92646
cluster20488	Chr01	29224067	29224100	1	0	4	11.6826	0	0
cluster20497	Chr01	29239681	29239712	1	1	5	9.6626	8.37955	0
cluster20537	Chr01	29296597	29298428	77	45	57	4.47199	6.32214	4.15979
cluster20543	Chr01	29306604	29306651	0	1	6	9.36529	6.6676	6.21417
cluster20545	Chr01	29307159	29307333	65	65	286	4.32363	7.79667	4.45629
cluster20548	Chr01	29323077	29323114	5	4	20	1.31443	0.455256	7.62196
cluster20557	Chr01	29339557	29339928	11	2	18	3.22246	5.32477	4.23574
cluster20559	Chr01	29340257	29340313	4	3	2	15.5227	16.1869	2.16145
cluster20560	Chr01	29341341	29341393	6	1	1	15.4826	16.4837	2.26341
cluster20573	Chr01	29357490	29357544	0	1	1	0	6.02869	0
cluster20576	Chr01	29371463	29371505	1	0	3	3.87195	3.21855	5.73036
cluster20586	Chr01	29388062	29388095	1	0	1	1.46906	8.14104	0
cluster20589	Chr01	29390788	29390874	3	1	1	7.35417	7.22478	1.56519
cluster20590	Chr01	29391007	29391193	15	2	0	4.40083	5.14982	2.21924
cluster20597	Chr01	29401437	29401569	44	27	147	5.64577	5.52304	5.49463
cluster20609	Chr01	29408522	29408641	0	2	14	14.2313	3.31578	2.48567
cluster20628	Chr01	29425734	29425879	50	50	264	6.00214	2.86584	7.02989
cluster20630	Chr01	29432050	29432103	17	10	38	3.01715	0	15.8506
cluster20631	Chr01	29432722	29432840	19	13	61	10.5533	13.5841	8.01008
cluster20655	Chr01	29467244	29467281	0	1	3	7.13546	10.6226	4.09538
cluster20666	Chr01	29484082	29484115	0	1	1	8.67447	6.27538	0
cluster20673	Chr01	29489101	29489135	0	3	0	0.81548	9.88555	4.07587
cluster20684	Chr01	29504341	29504374	0	1	0	0.594621	1.86566	5.53077
cluster20708	Chr01	29531769	29531835	2	1	2	5.11197	5.29319	3.87125
cluster20720	Chr01	29544949	29545129	1	2	29	3.52174	5.88339	1.36136
cluster20732	Chr01	29556454	29556486	3	4	9	22.4695	13.2806	11.0037
cluster20740	Chr01	29561658	29561715	0	0	3	0	0	5.03096
cluster20752	Chr01	29598321	29598460	2	0	2	0.764514	0.679631	5.30327
cluster20759	Chr01	29610263	29610373	2	1	9	8.01399	3.06511	3.9724
cluster20850	Chr01	29680965	29681269	199	139	738	8.97872	4.79444	5.99962
cluster20912	Chr01	29730690	29730730	1	1	0	0	1.54713	9.96375
cluster20934	Chr01	29752716	29752785	5	6	42	6.78491	8.46038	5.7896
cluster20942	Chr01	29760679	29760875	24	6	62	5.19121	3.50531	1.84327
cluster20943	Chr01	29761255	29761331	11	6	40	9.17158	3.79133	3.09059
cluster20952	Chr01	29780307	29780341	0	1	7	11.2808	17.794	8.89282
cluster20990	Chr01	29823583	29823620	25	29	29	50.0734	30.8056	46.1583
cluster20991	Chr01	29825630	29825901	6	1	24	3.47154	7.17641	2.12172
cluster21001	Chr01	29840801	29840850	4	0	4	6.2792	3.80593	5.70623
cluster21019	Chr01	29863223	29863295	0	1	1	0.781967	5.01612	6.39552
cluster21057	Chr01	29933306	29933346	1	3	0	5.71417	3.02393	13.8385
cluster21068	Chr01	29954968	29955088	13	10	41	5.36437	0.571891	1.12539
cluster21089	Chr01	29993410	29993478	4	2	0	0	0.856627	7.98796
cluster21091	Chr01	29994332	29994364	2	0	0	0	0	6.87734
cluster21111	Chr01	30053146	30053467	3	3	7	4.6314	5.13081	4.14837
cluster21112	Chr01	30054057	30054195	7	5	0	3.02872	7.05264	5.08485
cluster21115	Chr01	30060207	30060241	0	0	3	0.951394	3.95422	8.89282
cluster21122	Chr01	30074545	30074684	52	38	27	5.45324	4.04484	4.98986
cluster21124	Chr01	30075919	30076082	61	35	23	2.50804	3.52323	8.3598
cluster21132	Chr01	30097040	30097657	81	59	351	5.08231	3.71592	4.36871
cluster21147	Chr01	30113034	30113067	0	0	3	5.03679	0	0
cluster21157	Chr01	30123447	30123495	1	0	1	0	5.1193	0
cluster21160	Chr01	30125571	30125644	0	0	5	3.03203	0.974083	6.3091
cluster21162	Chr01	30129074	30129176	2	1	0	4.04111	5.93453	0
cluster21178	Chr01	30157867	30157898	10	8	20	3.07716	0.810924	5.17734
cluster21182	Chr01	30161675	30161709	0	1	1	1.63096	0	8.15175
cluster21183	Chr01	30163333	30163405	10	5	13	3.5384	1.3745	6.91071
cluster21238	Chr01	30236070	30236114	1	1	2	2.48419	6.72766	9.94266
cluster21240	Chr01	30237544	30237576	0	0	3	1.72981	5.94131	0
cluster21247	Chr01	30242855	30242893	0	1	4	8.41618	1.7004	3.99037
cluster21259	Chr01	30253964	30254048	2	0	1	0	0	6.63692
cluster21264	Chr01	30260787	30260966	86	65	363	6.34042	3.40014	2.41722
cluster21275	Chr01	30272916	30273202	115	95	456	9.16325	8.40506	3.79609
cluster21281	Chr01	30277740	30277833	3	3	20	8.83076	3.61689	9.17466
cluster21285	Chr01	30285161	30285211	2	0	0	0	1.01763	5.34005
cluster21287	Chr01	30288121	30288214	2	0	1	0.683182	0	7.17417
cluster21293	Chr01	30308657	30308856	12	13	53	10.0806	6.7601	2.8369
cluster21397	Chr01	30443807	30443845	0	1	3	5.61078	0	0
cluster21402	Chr01	30456553	30456704	4	0	1	0.641565	1.36577	8.97997
cluster21408	Chr01	30467396	30467427	1	0	7	3.12176	6.48739	4.05272
cluster21409	Chr01	30467674	30467716	1	0	6	2.59974	6.23594	0
cluster21418	Chr01	30483703	30483919	37	12	125	5.00103	2.42267	1.47915
cluster21428	Chr01	30501621	30501738	4	2	2	4.67634	5.03353	2.30799
cluster21477	Chr01	30566055	30566131	2	1	15	5.34387	13.0309	3.78956
cluster21488	Chr01	30583298	30583347	0	2	2	3.28231	0	6.93825
cluster21504	Chr01	30597977	30598105	1	1	7	0.387196	0.223509	8.29394
cluster21514	Chr01	30615912	30616014	2	0	9	6.39651	5.31868	10.2616
cluster21526	Chr01	30623866	30623898	0	0	1	0	0	11.495
cluster21541	Chr01	30651582	30651751	0	1	18	3.70764	3.44298	7.85751
cluster21599	Chr01	30716053	30716607	69	50	181	5.46223	2.77791	3.53134
cluster21600	Chr01	30717394	30717511	15	12	70	4.55003	1.06535	5.00064
cluster21610	Chr01	30725213	30725319	4	1	0	0.978069	2.3174	6.24194
cluster21638	Chr01	30756077	30756228	1	4	4	4.42836	2.57978	5.71647
cluster21650	Chr01	30769598	30769669	3	7	0	6.57387	3.89777	0
cluster21652	Chr01	30772562	30773512	36	23	16	4.17548	5.55131	9.48106
cluster21653	Chr01	30773681	30773780	5	2	1	5.96603	3.41669	9.56441
cluster21654	Chr01	30773894	30773992	11	2	3	3.69987	19.3384	36.4826
cluster21659	Chr01	30780351	30780416	0	0	6	8.39677	6.02869	8.35106
cluster21687	Chr01	30812876	30812908	6	1	0	1.00905	5.32971	2.75093
cluster21695	Chr01	30820574	30825428	1738	1122	1770	6.16502	4.19943	5.70638
cluster21705	Chr01	30839614	30839920	21	12	31	21214.1	8796.6	5703.57
cluster21716	Chr01	30849961	30850125	8	9	41	8.03255	5.01342	6.00294
cluster21726	Chr01	30857730	30857770	0	0	4	1.39228	0	8.14498
cluster21734	Chr01	30866581	30866701	5	6	23	1.8851	3.21689	6.51561
cluster21772	Chr01	30917417	30917495	6	7	35	7.35123	3.84924	0
cluster21773	Chr01	30918984	30919133	52	47	227	17.7253	9.14193	10.4139
cluster21774	Chr01	30919283	30919498	61	49	216	8.15512	5.85	6.78455
cluster21803	Chr01	30963857	30964171	67	53	276	8.36056	7.26923	3.61785
cluster21804	Chr01	30965678	30965851	86	74	53	48.3944	34.1078	31.736
cluster21809	Chr01	30980883	30981130	86	78	313	7.68532	7.40508	8.32768
cluster21826	Chr01	31016423	31016980	45	7	4	8.15846	12.4942	20.3943
cluster21830	Chr01	31019023	31019217	49	31	164	8.67822	8.19863	2.04285
cluster21835	Chr01	31023938	31024032	63	52	269	8.88301	4.29154	5.42979
cluster21840	Chr01	31032216	31032362	11	10	64	9.75664	6.54787	5.60213
cluster21857	Chr01	31047521	31047651	4	0	4	7.04831	2.11294	2.37594
cluster21858	Chr01	31048137	31048279	25	21	113	5.65653	3.80069	5.09226
cluster21863	Chr01	31054865	31054953	4	0	0	5.53198	3.98476	6.0472
cluster21909	Chr01	31102405	31102697	74	47	263	12.2087	8.64739	6.86611
cluster22003	Chr01	31212993	31213027	0	0	15	12.1473	0.494279	9.6802
cluster22008	Chr01	31215660	31215794	52	43	39	36.335	27.9536	58.9019
cluster22010	Chr01	31216113	31216174	17	21	26	8.15206	11.9517	31.6373
cluster22032	Chr01	31253935	31254049	25	13	110	9.26885	3.17788	5.14237
cluster22033	Chr01	31257804	31257925	7	1	0	6.95024	13.1757	7.069
cluster22045	Chr01	31273735	31273768	11	11	23	10.2834	0	0
cluster22054	Chr01	31285194	31285319	0	1	5	0	0	5.40362
cluster22071	Chr01	31298749	31300695	85	34	36	4.33164	6.5811	4.19168
cluster22072	Chr01	31301093	31301151	0	1	0	1.77379	0.879647	5.05559
cluster22073	Chr01	31301609	31301721	35	5	3	12.6923	22.4284	15.6657
cluster22088	Chr01	31313213	31313244	0	0	2	6.74524	0	0
cluster22116	Chr01	31337658	31337689	0	0	2	3.56773	5.40616	0
cluster22141	Chr01	31374035	31374260	76	75	360	7.19544	6.35003	4.31094
cluster22143	Chr01	31375308	31375376	2	0	0	0.723887	0	5.63856
cluster22144	Chr01	31376993	31377259	122	98	440	12.172	6.96146	7.75329
cluster22159	Chr01	31397524	31397575	1	0	3	2.79015	6.65373	2.99277
cluster22166	Chr01	31405896	31406017	12	5	33	5.69082	3.60883	3.29533
cluster22205	Chr01	31453861	31453957	3	5	1	4.40142	7.28252	7.45366
cluster22211	Chr01	31458611	31458651	0	0	2	0	5.06333	0
cluster22216	Chr01	31460819	31461561	290	152	320	7.02027	3.49234	5.49744
cluster22269	Chr01	31557434	31557477	3	1	1	4.54074	5.89763	0
cluster22310	Chr01	31623585	31625556	548	349	522	1.28457	1.86463	5.74746
cluster22362	Chr01	31697634	31697727	3	3	23	3.97005	4.4921	5.05296
cluster22368	Chr01	31703747	31704045	168	138	745	8.54213	5.63815	5.7282
cluster22380	Chr01	31730509	31730609	87	64	363	11.923	11.3847	7.58861
cluster22409	Chr01	31794565	31799635	2125	1343	1336	1.85649	2.04491	7.30104
cluster22465	Chr01	31858256	31858380	69	42	255	16.0059	10.183	7.20022
cluster22482	Chr01	31876550	31876587	1	0	3	5.2577	0	4.09538
cluster22497	Chr01	31894677	31894708	0	0	3	5.35159	2.16246	0
cluster22499	Chr01	31900582	31900720	6	1	28	7.78569	2.85563	3.3588
cluster22507	Chr01	31910659	31913146	539	128	10	20.9814	19.7119	29.1952
cluster22515	Chr01	31921613	31921644	1	1	2	10.2572	6.21708	1.28336
cluster22519	Chr01	31929887	31930209	83	48	344	7.57114	4.95871	3.78019
cluster22535	Chr01	31957524	31957570	0	0	2	0	5.88926	3.31115
cluster22540	Chr01	31964630	31964819	48	43	46	233.213	584.422	148.986
cluster22631	Chr01	32093802	32094880	357	201	354	25.5299	23.884	27.5303
cluster22653	Chr01	32127282	32127366	17	10	9	12.5276	21.2583	23.9234
cluster22682	Chr01	32171912	32171950	1	0	3	9.94085	0	0
cluster22688	Chr01	32175432	32175464	0	0	2	0	13.2806	4.71589
cluster22720	Chr01	32247897	32247936	1	1	0	2.49741	2.16246	6.97067
cluster22726	Chr01	32258459	32258590	1	1	3	1.88297	5.30786	3.38954
cluster22731	Chr01	32262044	32262091	0	1	1	0	5.5263	0
cluster22735	Chr01	32263743	32263838	2	0	1	5.00473	10.6922	0
cluster22754	Chr01	32288541	32288749	87	69	396	8.36055	8.79218	9.68722
cluster22781	Chr01	32316184	32316369	7	1	2	5.39635	5.44104	3.17245
cluster22783	Chr01	32324622	32324672	0	0	0	0	0	8.77294
cluster22802	Chr01	32363398	32363429	1	0	3	5.12861	2.16246	4.86326
cluster22841	Chr01	32422652	32422911	33	29	113	5.1604	2.63451	5.43521
cluster22866	Chr01	32453457	32453607	31	26	120	5.774	2.9062	3.88417
cluster22867	Chr01	32455697	32455752	0	1	1	1.35913	10.7608	0
cluster22868	Chr01	32457511	32457725	56	22	154	6.31903	4.41969	5.1925
cluster22896	Chr01	32488700	32488748	0	0	2	0.582486	1.23569	6.35201
cluster22904	Chr01	32506045	32506105	5	3	9	9.04604	16.2047	5.84654
cluster22906	Chr01	32510417	32510976	16	12	5	3.98679	6.81433	3.82114
cluster22928	Chr01	32530442	32530502	1	2	11	9.38137	13.0977	11.1616
cluster22955	Chr01	32561695	32561737	1	1	3	6.63763	3.08444	3.16677
cluster22957	Chr01	32563415	32563456	1	1	7	11.8924	6.10982	6.63874
cluster22964	Chr01	32584069	32584145	57	62	47	83.2655	107.022	78.0311
cluster22976	Chr01	32602582	32602655	1	1	4	5.14267	0.81823	2.10303
cluster22979	Chr01	32606508	32606653	37	37	155	5.57152	6.89224	4.33474
cluster22988	Chr01	32613867	32613935	1	0	1	2.89555	8.85879	1.9735
cluster23016	Chr01	32668730	32668825	1	3	1	3.43146	7.41845	1.3509
cluster23049	Chr01	32719945	32720007	0	1	4	7.36198	2.10526	4.73461
cluster23053	Chr01	32727520	32729083	190	53	13	12.2512	20.0579	22.442
cluster23054	Chr01	32733598	32733947	84	67	354	29.5403	24.7086	27.916
cluster23081	Chr01	32792622	32792735	52	49	200	7.87265	6.93759	2.57667
cluster23101	Chr01	32847292	32847634	81	102	105	26.1992	14.9558	24.8126
cluster23107	Chr01	32852105	32852159	0	1	0	0	0	5.42328
cluster23132	Chr01	32891113	32891249	28	12	82	8.21474	3.44311	7.08737
cluster23133	Chr01	32893346	32893444	90	74	328	13.8597	5.79278	7.72882
cluster23135	Chr01	32896331	32896502	41	24	111	2.06942	3.58567	7.26473
cluster23136	Chr01	32903924	32904090	100	71	488	5.11659	2.94285	2.99626
cluster23149	Chr01	32921817	32921938	5	7	2	8.84134	8.55138	8.55721
cluster23160	Chr01	32945938	32946059	11	7	47	5.54655	2.43031	7.15404
cluster23180	Chr01	32973997	32974036	1	1	5	0.499482	19.9307	8.8079
cluster23192	Chr01	32994083	32994246	4	6	9	43.3493	23.7519	19.6112
cluster23221	Chr01	33046729	33046979	2	2	2	0.852844	5.64787	3.05703
cluster23239	Chr01	33057582	33057615	0	0	2	5.03679	6.10578	0
cluster23242	Chr01	33063672	33063806	13	7	57	6.24719	2.83843	8.5017
cluster23285	Chr01	33099686	33099793	4	1	3	30.0247	22.4816	20.0735
cluster23298	Chr01	33119518	33119685	53	34	268	4.08165	5.57263	4.76677
cluster23309	Chr01	33142825	33142867	3	1	0	8.62892	7.24174	16.2863
cluster23320	Chr01	33153102	33153288	74	71	338	7.57808	4.46318	1.44598
cluster23354	Chr01	33190575	33190745	87	57	358	7.48736	7.67021	1.84229
cluster23386	Chr01	33236253	33236311	32	18	66	7.43781	1.34879	0
cluster23390	Chr01	33240613	33240693	9	3	0	11.0526	9.01293	21.5504
cluster23396	Chr01	33247007	33247292	128	77	411	4.41849	7.20939	5.50263
cluster23408	Chr01	33266981	33267023	0	0	2	2.65505	0	6.93674
cluster23422	Chr01	33302148	33302233	27	20	26	23.5484	40.6331	25.8004
cluster23435	Chr01	33326821	33327116	26	12	76	8.10747	4.62884	1.43707
cluster23437	Chr01	33331370	33331443	1	2	3	5.72122	8.80571	1.84015
cluster23439	Chr01	33333088	33333140	1	1	1	0.987295	6.09298	0
cluster23499	Chr01	33409733	33409768	1	0	1	1.58566	0	7.56508
cluster23522	Chr01	33443068	33443237	3	2	5	1.83283	5.15599	3.9669
cluster23523	Chr01	33443574	33443609	1	0	1	3.17131	11.373	0
cluster23526	Chr01	33445309	33445524	4	2	1	4.39359	3.32379	5.22351
cluster23529	Chr01	33449902	33449995	4	3	1	3.39061	2.33117	8.96772
cluster23531	Chr01	33453812	33453880	0	2	1	6.51498	0.793947	5.54458
cluster23538	Chr01	33457537	33457771	30	29	26	45.9694	63.2703	15.2704
cluster23567	Chr01	33502947	33502982	0	0	2	1.58566	7.68876	8.6458
cluster23573	Chr01	33510347	33510400	1	0	1	0	0	5.40362
cluster23575	Chr01	33511101	33511137	1	0	0	0	0	11.7419
cluster23591	Chr01	33542339	33542371	1	0	0	5.76602	2.00956	0
cluster23612	Chr01	33586286	33586395	4	1	0	1.8163	0.969833	9.31389
cluster23614	Chr01	33587304	33587363	1	0	0	0.198206	10.8604	0
cluster23656	Chr01	33657597	33657671	23	18	51	2.28335	4.98808	5.44685
cluster23772	Chr01	33847779	33848036	2	2	3	1.95441	3.41971	10.3548
cluster23773	Chr01	33848137	33848177	2	2	0	2.49451	9.70471	1.73971
cluster23774	Chr01	33848361	33848412	3	0	0	2.24127	5.21209	8.60423
cluster23776	Chr01	33849187	33849251	0	2	1	9.84327	4.87941	6.98314
cluster23777	Chr01	33849413	33849480	2	0	1	0.909421	3.98572	6.57971
cluster23779	Chr01	33852033	33852096	2	0	2	5.57457	4.68534	0
cluster23784	Chr01	33855686	33855738	2	0	6	6.32767	3.64491	2.81396
cluster23833	Chr01	33919970	33920011	1	2	11	18.4049	22.3798	7.41068
cluster23838	Chr01	33927144	33927182	1	1	5	2.50046	1.5895	10.3085
cluster23850	Chr01	33949777	33949839	14	5	14	2.14882	6.91073	0
cluster23851	Chr01	33950627	33950743	2	2	5	0.426907	0	5.0988
cluster23883	Chr01	34016148	34016218	30	35	97	9.17838	10.2221	10.3202
cluster23894	Chr01	34026755	34026795	1	1	6	11.0222	10.9705	0
cluster23895	Chr01	34028322	34028366	2	0	1	1.21567	6.27915	3.02603
cluster23919	Chr01	34066505	34066565	2	0	0	0	3.11962	11.3742
cluster23920	Chr01	34067738	34067847	1	2	1	0.454074	6.97231	3.50744
cluster23921	Chr01	34068873	34068918	0	1	2	9.38467	0	0
cluster23923	Chr01	34070222	34070272	1	1	0	0	1.24377	6.86578
cluster23924	Chr01	34070745	34070791	0	1	1	4.45333	5.64388	7.17417
cluster23958	Chr01	34117711	34117748	1	1	0	6.25917	0	7.16691
cluster23963	Chr01	34123148	34123283	6	5	39	6.62828	1.49464	3.71896
cluster23982	Chr01	34145045	34145321	34	33	238	12.6928	10.8319	10.3036
cluster24003	Chr01	34178848	34178889	2	1	5	32.1662	9.47365	7.1019
cluster24089	Chr01	34292679	34292714	2	3	6	3.6393	2.05034	11.3476
cluster24098	Chr01	34312661	34312797	79	57	279	17.9333	17.3429	8.0794
cluster24121	Chr01	34353577	34353739	21	21	107	3.93836	2.44283	7.73348
cluster24278	Chr01	34551055	34551096	2	1	0	5.49317	1.44164	3.39657
cluster24307	Chr01	34594881	34595033	5	2	3	1.5157	5.7383	0
cluster24311	Chr01	34600274	34600353	0	0	11	8.56255	2.59496	3.89061
cluster24337	Chr01	34652911	34653021	32	21	180	12.5803	10.5876	7.98373
cluster24357	Chr01	34710190	34710283	13	2	2	59.1838	43.4026	49.1845
cluster24373	Chr01	34731504	34731694	10	4	20	5.70961	2.34361	2.09808
cluster24382	Chr01	34744058	34744093	0	1	3	15.328	0	0
cluster24408	Chr01	34786029	34786075	1	0	2	0	5.70522	4.41488
cluster24437	Chr01	34814608	34814897	10	5	8	5.17115	3.64387	3.25783
cluster24455	Chr01	34854346	34854378	2	0	0	3.24339	0	13.1652
cluster24482	Chr01	34879589	34879751	31	21	175	7.36163	3.05015	6.98029
cluster24520	Chr01	34935608	34935659	0	0	9	4.75697	0	13.4675
cluster24529	Chr01	34951450	34951539	3	2	1	3.72629	11.8215	2.0894
cluster24536	Chr01	34959546	34959645	7	11	26	37.7703	29.0058	33.8483
cluster24549	Chr01	34970781	34970834	0	0	4	0	3.84438	5.76387
cluster24552	Chr01	34979508	34979576	2	8	0	0	0.557157	6.70362
cluster24558	Chr01	34985515	34985775	5	1	3	1.02977	1.57973	6.36013
cluster24559	Chr01	34988490	34988528	2	2	2	1.64664	8.20627	7.48194
cluster24562	Chr01	34991114	34991164	7	3	2	13.1205	18.7508	6.68566
cluster24574	Chr01	35008969	35009029	2	2	1	0.857815	5.1521	0
cluster24581	Chr01	35015094	35015135	2	0	0	1.13261	5.90387	0
cluster24611	Chr01	35059492	35059527	0	0	3	9.51394	0	0
cluster24632	Chr01	35077623	35077657	2	1	0	1.49505	2.63615	7.78122
cluster24671	Chr01	35126070	35126201	13	5	60	3.21636	6.45062	3.56557
cluster24710	Chr01	35171525	35171797	8	6	18	5.52453	1.90107	2.665
cluster24714	Chr01	35174895	35174926	1	0	1	6.68949	0	0
cluster24728	Chr01	35198167	35198214	2	4	2	12.1154	13.2751	9.59143
cluster24743	Chr01	35214541	35214608	3	0	0	0	6.19058	0
cluster24746	Chr01	35216298	35216409	4	1	1	2.84569	7.00226	0
cluster24747	Chr01	35218159	35218276	14	4	8	7.49827	14.7341	16.8703
cluster24796	Chr01	35298269	35298301	4	1	1	5.98225	3.66963	0
cluster24805	Chr01	35311342	35311449	7	3	0	1.82791	1.57513	5.22351
cluster24814	Chr01	35322106	35322144	19	11	103	4.75697	4.84244	20.1181
cluster24830	Chr01	35347537	35347621	4	2	17	13.0537	7.75095	6.40806
cluster24833	Chr01	35349312	35349357	1	0	1	7.70422	1.19092	0
cluster24837	Chr01	35352109	35352234	0	0	9	5.02125	11.3043	9.36628
cluster24857	Chr01	35389111	35389277	73	69	369	14.1517	7.86112	14.1911
cluster24866	Chr01	35397389	35397460	10	7	32	13.0651	28.6566	16.2409
cluster24876	Chr01	35417649	35417918	132	92	486	8.80598	2.75229	5.02257
cluster24878	Chr01	35419826	35421241	177	44	26	5.49269	9.46638	6.50725
cluster24879	Chr01	35421688	35421873	67	39	329	5.10799	1.99427	2.13008
cluster24888	Chr01	35438787	35438863	3	0	0	0.556009	1.5727	6.73698
cluster24923	Chr01	35473098	35473230	44	34	222	8.00757	5.20653	5.17041
cluster24936	Chr01	35494257	35494289	3	0	0	1.51358	5.41708	4.12641
cluster24937	Chr01	35495501	35495535	1	2	1	1.63096	11.1212	0
cluster24949	Chr01	35510496	35511282	29	17	21	7.72479	11.5954	3.48523
cluster24950	Chr01	35511403	35511489	5	1	2	4.04616	13.0908	1.56519
cluster24951	Chr01	35511672	35511862	5	0	1	2.85169	8.831	0.678989
cluster24952	Chr01	35512142	35512178	6	5	3	27.449	54.5486	7.88637
cluster24953	Chr01	35512297	35512481	3	6	0	5.1041	7.44978	1.47212
cluster24954	Chr01	35512735	35512885	3	2	0	3.35508	6.96953	1.71771
cluster24955	Chr01	35513429	35513612	7	6	5	5.29988	8.19542	3.87651
cluster24960	Chr01	35527152	35527348	46	31	145	40.2515	31.7617	16.2224
cluster24985	Chr01	35572685	35572826	32	27	147	3.44545	5.19905	5.60531
cluster24990	Chr01	35576994	35577066	0	0	7	6.60328	2.80429	2.04301
cluster24994	Chr01	35583743	35583775	1	1	0	0	12.8437	4.91239
cluster25016	Chr01	35628053	35628229	139	99	560	3.78206	5.11199	3.1396
cluster25039	Chr01	35656671	35656739	5	3	30	2.39572	11.1988	6.74278
cluster25063	Chr01	35684133	35684165	2	0	2	5.11735	12.4942	0
cluster25067	Chr01	35688225	35688276	0	1	2	5.53455	1.2753	0
cluster25068	Chr01	35689705	35689854	2	1	1	1.28438	0.365217	6.44112
cluster25121	Chr01	35776422	35776536	6	1	2	3.47466	5.89193	1.1841
cluster25123	Chr01	35777302	35777343	1	0	1	3.90751	13.6613	1.3895
cluster25134	Chr01	35800325	35800408	35	33	40	1017.24	1512.64	1085.23
cluster25136	Chr01	35802559	35802616	3	0	12	2.56712	3.13184	5.86945
cluster25155	Chr01	35819698	35819772	0	0	2	2.18821	0.884208	6.22497
cluster25217	Chr01	35896411	35896447	1	0	1	0	1.71439	7.36061
cluster25258	Chr01	35944417	35945910	128	33	24	9.1828	9.94868	4.57897
cluster25265	Chr01	35951968	35951999	0	1	4	3.56773	0	13.7792
cluster25290	Chr01	35978200	35978370	44	35	198	7.14844	3.9166	4.17628
cluster25306	Chr01	35994554	35994593	0	0	2	7.19492	0	0
cluster25310	Chr01	35996988	35997019	0	0	2	7.13546	0	9.72652
cluster25315	Chr01	36002416	36002447	3	0	10	2.80959	3.84738	5.27866
cluster25345	Chr01	36040063	36040132	3	2	11	0.747525	0	6.20645
cluster25372	Chr01	36088295	36088561	11	8	77	5.5743	1.98968	0.299525
cluster25379	Chr01	36103869	36103910	1	3	1	3.96414	4.90845	6.79313
cluster25389	Chr01	36116119	36116152	0	0	5	1.60898	9.07387	4.57719
cluster25392	Chr01	36117504	36117559	1	1	6	5.09675	3.70708	8.33702
cluster25394	Chr01	36124313	36124346	1	0	1	7.41528	3.73131	0
cluster25419	Chr01	36155421	36155456	1	0	0	0	5.36611	0
cluster25423	Chr01	36162296	36162685	31	20	23	158.34	121.822	61.859
cluster25424	Chr01	36163139	36163873	83	70	67	219.044	137.42	91.147
cluster25427	Chr01	36165029	36165068	1	1	1	8.08685	0	7.457
cluster25435	Chr01	36176956	36177075	1	2	0	1.40727	2.04232	6.1061
cluster25438	Chr01	36181480	36184040	1249	1362	1692	3.80319	2.90237	5.52777
cluster25442	Chr01	36185353	36189754	1811	2119	2567	3.45248	2.83991	5.37063
cluster25443	Chr01	36190939	36194373	2815	3467	3551	107.142	91.2386	160.598
cluster25446	Chr01	36204496	36204643	1	6	19	3.64808	5.31849	5.25758
cluster25447	Chr01	36206112	36206164	1	1	0	1.12193	5.16815	0
cluster25456	Chr01	36214947	36215076	3	0	1	0	0	5.26229
cluster25462	Chr01	36226252	36226285	1	0	6	3.35786	4.24012	7.62865
cluster25471	Chr01	36253051	36253084	0	0	3	3.35786	6.10578	0
cluster25492	Chr01	36278496	36278777	2	0	14	2.43753	2.52543	6.78327
cluster25516	Chr01	36312893	36312933	2	1	0	1.04421	0	22.7743
cluster25517	Chr01	36313541	36313615	1	1	0	1.52223	1.69153	5.18748
cluster25538	Chr01	36344318	36344349	0	0	4	1.78386	0	11.5502
cluster25544	Chr01	36352457	36353165	47	21	16	5.3474	6.77104	7.35777
cluster25546	Chr01	36353511	36353591	5	2	4	3.64114	7.59977	1.68113
cluster25547	Chr01	36353896	36354371	16	11	13	5.3316	4.89129	4.00504
cluster25548	Chr01	36354533	36354750	8	13	7	3.87868	6.28238	4.90788
cluster25549	Chr01	36354913	36355507	7	12	8	5.0188	2.76214	2.02704
cluster25566	Chr01	36384592	36384673	1	1	3	18.1287	6.61046	3.4794
cluster25568	Chr01	36387667	36387701	0	0	4	1.63096	1.97711	5.61977
cluster25571	Chr01	36389174	36389349	87	65	380	6.05095	4.39974	5.77696
cluster25575	Chr01	36392818	36392973	13	9	7	8.43041	3.43776	2.24458
cluster25632	Chr01	36476893	36476949	0	1	13	11.6003	4.80548	8.19076
cluster25680	Chr01	36551498	36551583	2	2	4	0.663764	12.036	6.48435
cluster25682	Chr01	36551909	36552100	4	3	4	6.41695	6.33722	5.87644
cluster25685	Chr01	36553215	36553333	5	2	3	9.13418	13.3988	4.90413
cluster25701	Chr01	36593416	36593501	67	49	217	1.24456	2.59831	7.23834
cluster25750	Chr01	36643098	36643131	1	1	0	12.522	0	0
cluster25802	Chr01	36733037	36733069	1	1	0	1.36943	5.76657	0
cluster25803	Chr01	36733904	36733949	0	2	0	1.49948	7.58429	5.92049
cluster25807	Chr01	36738605	36738638	1	1	1	13.7812	5.34256	0
cluster25822	Chr01	36765386	36765418	0	1	1	1.58566	0	9.43178
cluster25824	Chr01	36770763	36770838	0	2	0	1.68998	5.15956	0
cluster25825	Chr01	36771013	36771050	0	2	1	9.38876	0	3.41282
cluster25827	Chr01	36771970	36772023	2	0	0	1.93803	7.84894	0
cluster25830	Chr01	36775648	36775743	4	1	28	5.98338	0.336384	2.56672
cluster25846	Chr01	36794036	36794079	2	0	0	0	8.58432	0
cluster25871	Chr01	36830936	36831236	77	18	5	18.9133	19.0239	21.9628
cluster25878	Chr01	36843142	36843358	70	78	322	5.28144	4.1192	2.03794
cluster25909	Chr01	36884303	36884342	0	1	3	5.47052	5.18991	0
cluster25910	Chr01	36885559	36885607	3	1	14	4.91473	5.27621	0
cluster25929	Chr01	36927879	36927921	1	0	2	6.25044	1.60928	0
cluster25940	Chr01	36942035	36942629	200	129	767	5.56339	4.90473	4.24698
cluster25958	Chr01	36967742	36967883	23	7	1	25.6776	43.1884	31.8738
cluster25961	Chr01	36971579	36971644	1	0	0	0.973017	0.524233	6.1896
cluster25971	Chr01	36993090	36993177	9	11	39	6.80301	3.77448	6.73488
cluster25972	Chr01	36994381	36994457	4	2	8	8.55637	4.02536	0
cluster25978	Chr01	37003533	37003590	0	1	1	0	0	5.14276
cluster25983	Chr01	37012501	37012532	0	1	3	10.2572	1.80205	0
cluster26027	Chr01	37066468	37066502	2	0	0	2.85418	6.4256	3.89061
cluster26060	Chr01	37111269	37111302	10	3	2	13.2915	16.6382	7.5905
cluster26095	Chr01	37169637	37169697	0	1	2	5.96571	0	0
cluster26098	Chr01	37173187	37173218	2	1	2	6.54083	6.12698	12.7661
cluster26101	Chr01	37176601	37176648	1	0	1	0	0	8.51071
cluster26105	Chr01	37180654	37180689	0	0	2	0	5.20593	8.6458
cluster26108	Chr01	37182449	37182482	0	0	2	1.60898	6.10578	0
cluster26117	Chr01	37207489	37207554	0	1	1	0.576602	1.00478	6.48435
cluster26118	Chr01	37208853	37208906	3	1	0	1.76184	0	5.04338
cluster26147	Chr01	37253808	37253966	84	85	325	59.0585	59.8414	51.1638
cluster26306	Chr01	37460967	37461177	2	1	1	0.270538	0	5.83899
cluster26311	Chr01	37469242	37469422	8	6	4	3.95538	5.84622	3.43921
cluster26318	Chr01	37473481	37473660	7	1	0	1.21567	2.22654	5.16946
cluster26390	Chr01	37559175	37559476	27	32	105	7.97002	8.15578	7.00288
cluster26429	Chr01	37602781	37603785	549	157	139	13.0547	12.2073	9.52522
cluster26443	Chr01	37620737	37621237	65	17	9	4.21845	5.42884	4.33584
cluster26444	Chr01	37621361	37623613	1873	473	131	33.8248	31.6159	15.1739
cluster26463	Chr01	37646791	37647659	97	90	267	4.80583	3.62263	8.67751
cluster26482	Chr01	37673272	37673358	8	3	24	6.70259	3.12853	2.25586
cluster26483	Chr01	37674145	37674275	43	39	203	37.4203	26.1609	20.6633
cluster26520	Chr01	37732950	37733202	71	67	258	7.24733	7.07203	4.55955
cluster26543	Chr01	37787477	37788352	100	85	264	4.61954	3.46532	8.08015
cluster26595	Chr01	37841624	37841910	94	45	319	7.0762	7.1049	7.03789
cluster26608	Chr01	37859757	37859854	25	20	76	6.52304	4.64562	3.16718
cluster26612	Chr01	37863731	37863786	0	1	3	7.30535	6.07549	2.66321
cluster26633	Chr01	37890725	37892092	78	31	43	3.91372	3.68314	5.18084
cluster26648	Chr01	37901209	37901247	0	0	2	0.548881	1.77433	7.98074
cluster26660	Chr01	37917312	37917580	63	73	417	3.81943	2.40095	7.17296
cluster26667	Chr01	37936530	37936598	65	44	239	8.61482	5.80487	9.45869
cluster26690	Chr01	37975721	37976236	66	66	75	42.9971	44.6853	64.3408
cluster26693	Chr01	37980333	37980489	31	28	15	8.01413	13.2594	145.588
cluster26695	Chr01	37981257	37981314	1	1	10	0	5.96542	10.8445
cluster26708	Chr01	37998491	37998547	3	1	0	3.63032	0	12.1724
cluster26721	Chr01	38014128	38014163	2	0	0	3.03918	5.04575	3.78253
cluster26723	Chr01	38017417	38017523	0	1	2	0.666865	5.06596	1.51504
cluster26726	Chr01	38022472	38022567	18	14	82	7.97825	2.28861	4.70115
cluster26729	Chr01	38025078	38025945	17	13	63	7.02128	4.5652	2.67442
cluster26791	Chr01	38104664	38104722	0	0	3	0	0	7.25368
cluster26809	Chr01	38188963	38189120	58	56	263	5.35862	5.75927	7.57601
cluster26822	Chr01	38207237	38207287	0	1	4	3.17131	0	6.10291
cluster26826	Chr01	38210089	38210467	23	10	90	3.32904	1.93994	5.04376
cluster26840	Chr01	38224071	38224250	1	0	7	4.06985	3.78031	6.01604
cluster26842	Chr01	38225779	38225863	2	1	0	2.01472	5.42736	1.98344
cluster26854	Chr01	38232399	38232439	2	1	0	6.72937	0.773565	1.66063
cluster26856	Chr01	38233196	38233395	6	0	0	3.56178	5.34128	2.88553
cluster26862	Chr01	38237652	38237688	1	2	0	3.40702	0	15.4222
cluster26904	Chr01	38308712	38308891	71	44	293	14.5728	10.1011	17.85
cluster26909	Chr01	38312670	38312714	11	7	13	5.96559	17.6243	5.04338
cluster26914	Chr01	38320068	38320174	2	0	0	1.08921	5.41626	0
cluster26930	Chr01	38345839	38346038	16	15	66	4.54291	5.16108	7.457
cluster26985	Chr01	38442983	38443070	2	0	0	2.05415	6.3891	4.6422
cluster26987	Chr01	38444181	38444282	3	0	3	0.559643	4.5228	5.53077
cluster26990	Chr01	38447321	38447354	0	0	2	6.71572	0	0
cluster27026	Chr01	38491894	38491940	1	0	2	0	5.39849	0
cluster27031	Chr01	38501765	38501841	6	3	11	8.09303	3.25774	3.87377
cluster27032	Chr01	38503914	38503985	5	8	39	6.53753	1.51506	3.19715
cluster27055	Chr01	38546861	38546977	1	0	6	2.84605	5.07655	0
cluster27087	Chr01	38590095	38590169	0	0	2	2.21992	5.49746	0
cluster27094	Chr01	38597230	38597264	0	0	7	20.7268	10.8741	12.7834
cluster27099	Chr01	38601375	38601549	71	61	323	6.84256	5.16328	7.94487
cluster27103	Chr01	38611232	38611279	0	0	5	2.27938	5.76657	6.48435
cluster27123	Chr01	38636705	38636854	49	34	215	5.60213	1.75976	1.73348
cluster27124	Chr01	38637170	38637202	0	2	1	6.34263	1.83482	0
cluster27136	Chr01	38648790	38648826	1	0	0	0	0	7.36061
cluster27138	Chr01	38658224	38658256	0	0	5	7.78413	4.19387	2.45619
cluster27174	Chr01	38711863	38711897	2	1	7	13.2855	4.76428	9.81916
cluster27175	Chr01	38714258	38714386	32	15	157	10.6423	6.9929	7.66058
cluster27210	Chr01	38749559	38749597	0	0	2	0	5.32299	3.99037
cluster27225	Chr01	38782752	38782801	0	0	4	7.99171	0	0
cluster27227	Chr01	38785407	38785531	1	5	2	3.65335	4.65939	12.3462
cluster27228	Chr01	38785736	38785879	3	4	3	57.2736	10.8223	8.12795
cluster27229	Chr01	38787317	38787353	3	0	0	0	5.92242	6.6596
cluster27230	Chr01	38788108	38788164	1	3	0	8.53334	4.57785	6.59811
cluster27231	Chr01	38788365	38788478	2	1	0	3.15045	3.55352	5.4605
cluster27235	Chr01	38792690	38792724	0	1	1	7.5432	1.81235	0
cluster27256	Chr01	38832065	38832105	2	0	0	0	1.4768	6.16803
cluster27281	Chr01	38858956	38859111	10	14	90	11.0348	3.78308	5.06486
cluster27342	Chr01	38917289	38917825	284	137	157	21.9194	21.8073	29.5462
cluster27343	Chr01	38917927	38919365	1078	1092	1272	44.5915	41.451	62.3898
cluster27344	Chr01	38919486	38920210	318	229	299	4.20768	3.94042	5.11921
cluster27418	Chr01	38985972	38986013	3	0	1	0	3.15788	6.48435
cluster27441	Chr01	39004834	39005011	36	20	144	8.106	4.59058	10.2335
cluster27468	Chr01	39030059	39030151	2	1	12	11.7454	6.0766	8.6458
cluster27476	Chr01	39037134	39037186	15	6	4	15.9314	17.1365	10.8888
cluster27477	Chr01	39037733	39037838	4	5	1	9.22224	21.135	7.58546
cluster27483	Chr01	39045189	39045321	3	1	2	4.05952	5.18124	2.34021
cluster27494	Chr01	39064407	39064508	25	18	16	158.249	204.817	186.906
cluster27498	Chr01	39072074	39072195	7	4	2	2.18353	4.67943	6.7501
cluster27507	Chr01	39089688	39089798	21	17	107	8.00149	3.06511	1.44583
cluster27515	Chr01	39097516	39097576	0	1	2	0.857815	0	7.65366
cluster27529	Chr01	39111137	39111228	0	1	14	10.1344	7.82874	7.00122
cluster27569	Chr01	39197587	39197623	1	0	4	3.02132	1.63646	12.6182
cluster27592	Chr01	39225979	39226027	2	0	1	0	0	5.55801
cluster27604	Chr01	39238455	39238583	37	24	146	17.6659	15.7094	13.246
cluster27610	Chr01	39262739	39262790	46	14	13	141.794	104.186	84.1718
cluster27615	Chr01	39268773	39269085	52	46	193	3.94388	2.74925	5.67847
cluster27652	Chr01	39312146	39312181	1	1	1	0	3.52401	10.0868
cluster27686	Chr01	39369536	39369579	0	0	4	5.72999	8.84644	5.45275
cluster27690	Chr01	39378359	39378394	0	0	3	6.87118	0	0
cluster27708	Chr01	39397478	39397643	29	30	134	4.5325	2.35179	6.44529
cluster27717	Chr01	39405965	39406091	1	2	9	6.12413	4.33628	6.02483
cluster27741	Chr01	39445622	39445860	2	6	18	6.84685	4.81352	3.10651
cluster27771	Chr01	39501704	39501872	62	47	218	8.49077	9.84042	7.67378
cluster27789	Chr01	39526659	39526691	0	0	3	11.8924	2.09694	18.8636
cluster27801	Chr01	39545035	39545658	23	16	11	9.14421	9.35219	5.32049
cluster27808	Chr01	39557763	39558057	57	51	212	6.52592	3.19735	5.06658
cluster27821	Chr01	39570628	39570666	2	4	2	5.12289	1.40468	0
cluster27824	Chr01	39571903	39575044	394	68	5	7.98228	8.34993	10.5799
cluster27838	Chr01	39590965	39594333	124	105	293	5.50039	2.77633	9.49048
cluster27868	Chr01	39641529	39641585	0	1	1	4.21451	6.37357	0.796323
cluster27878	Chr01	39658996	39659086	2	2	0	0.688279	1.90107	5.84304
cluster27889	Chr01	39670113	39670202	1	1	7	3.17131	5.25398	0
cluster27892	Chr01	39673083	39673274	9	7	13	29.2232	18.7113	5.53872
cluster27893	Chr01	39673586	39673626	3	1	0	11.8924	9.91568	0
cluster27895	Chr01	39696465	39696536	2	1	0	0.198206	6.82778	3.4223
cluster27953	Chr01	39761431	39761481	0	0	3	0	0	5.84863
cluster28060	Chr01	39886985	39887148	63	47	227	6.33441	7.6785	4.89291
cluster28115	Chr01	39944970	39945184	46	46	171	6.15106	4.76882	6.31243
cluster28116	Chr01	39945459	39945543	69	62	289	11.1327	14.2287	12.347
cluster28180	Chr01	40069799	40072475	683	352	1203	10.878	5.9816	6.59581
cluster28187	Chr01	40077551	40080040	748	966	1202	3.85751	5.12962	7.38882
cluster28188	Chr01	40080154	40080195	29	32	23	27.9415	21.7757	49.1267
cluster28193	Chr01	40082216	40082287	0	1	1	3.93111	0.800913	5.94399
cluster28233	Chr01	40113807	40113935	59	35	307	9.70477	3.36756	8.57794
cluster28346	Chr01	40256994	40257046	0	0	6	9.55882	3.91692	0
cluster28356	Chr01	40268087	40268475	33	43	35	8.00339	5.48899	11.9019
cluster28369	Chr01	40284229	40284262	0	0	6	2.5184	6.36019	0
cluster28435	Chr01	40372770	40373111	10	6	3	2.38544	4.37973	5.53634
cluster28437	Chr01	40374025	40374099	1	3	2	6.5329	1.97986	3.11249
cluster28438	Chr01	40374234	40374326	1	2	1	2.09716	5.11551	3.73025
cluster28440	Chr01	40374760	40374848	0	4	6	5.26474	6.67367	6.33863
cluster28441	Chr01	40376742	40376795	8	2	2	11.9365	23.0129	22.2149
cluster28459	Chr01	40392071	40392120	0	0	2	1.0941	0	5.9656
cluster28472	Chr01	40406276	40406313	3	2	18	6.50954	3.41442	3.75409
cluster28494	Chr01	40440205	40440344	61	28	180	19.1649	9.44138	13.0783
cluster28547	Chr01	40502587	40502650	3	0	0	0	0	12.7661
cluster28618	Chr01	40600717	40600772	0	0	1	0	6.02401	0
cluster28619	Chr01	40603698	40603829	10	12	96	6.01979	6.18887	3.0555
cluster28624	Chr01	40616735	40616771	4	5	8	2.82847	3.84438	7.71112
cluster28669	Chr01	40677095	40677323	149	140	614	13.3476	9.93201	11.004
cluster28671	Chr01	40683372	40683494	4	3	1	0.386746	1.61745	7.16969
cluster28672	Chr01	40683596	40683833	8	3	1	0.869446	1.00552	5.0676
cluster28673	Chr01	40684011	40684903	50	17	4	2.52231	2.62498	17.507
cluster28731	Chr01	40767767	40767826	0	0	2	0.951394	0.528601	5.18748
cluster28782	Chr01	40830572	40830970	9	7	38	6.28898	6.29589	5.44425
cluster28790	Chr01	40845183	40845229	2	0	1	0.607272	2.45386	5.93249
cluster28799	Chr01	40864570	40864641	2	0	11	6.67297	7.12812	5.40362
cluster28803	Chr01	40866665	40866810	58	49	263	5.35865	3.48035	2.93128
cluster28893	Chr01	41016554	41016726	13	7	6	15.5014	7.03044	7.96488
cluster28894	Chr01	41017241	41017413	24	18	14	323.646	202.744	85.852
cluster28931	Chr01	41054716	41054778	3	3	13	5.82477	2.32188	3.72593
cluster28936	Chr01	41058607	41058819	59	41	225	5.37225	2.7601	5.94449
cluster28938	Chr01	41059448	41059479	0	0	3	7.13546	0	4.86326
cluster28946	Chr01	41067589	41067877	7	6	3	1.81473	6.18559	11.1625
cluster28949	Chr01	41069322	41069382	2	1	2	3.93815	6.02654	8.29147
cluster28950	Chr01	41070200	41070291	3	3	1	6.25645	8.75954	4.15844
cluster28951	Chr01	41070440	41070796	12	7	10	2.76824	5.00335	5.7124
cluster28954	Chr01	41072367	41072662	16	5	2	4.90964	4.10089	5.6738
cluster28981	Chr01	41097664	41097846	76	53	265	21.691	17.2968	13.3673
cluster28988	Chr01	41112821	41112862	2	0	8	7.16377	3.29518	3.70534
cluster28991	Chr01	41117566	41117601	1	0	3	5.5498	1.76201	3.96266
cluster28992	Chr01	41118163	41118195	0	1	2	7.56791	2.09694	0
cluster28996	Chr01	41125473	41125737	23	18	94	7.09207	4.47036	5.03251
cluster29000	Chr01	41133211	41133356	34	24	74	7.72438	9.22519	9.94859
cluster29020	Chr01	41187872	41187979	45	49	238	14.6548	13.0148	16.431
cluster29075	Chr01	41263004	41263035	0	0	3	1.78386	6.39729	0
cluster29106	Chr01	41291565	41291702	16	14	74	11.1955	7.75945	11.805
cluster29124	Chr01	41308157	41308894	49	58	132	3.8572	4.1109	9.73048
cluster29128	Chr01	41312101	41312361	84	51	291	11.7313	10.4216	10.5298
cluster29137	Chr01	41324138	41324296	2	3	18	6.60441	7.72502	6.64748
cluster29168	Chr01	41368996	41370110	62	48	44	11.0253	15.7301	6.243
cluster29169	Chr01	41370499	41370569	8	9	5	32.2268	50.1529	18.8137
cluster29170	Chr01	41370690	41371243	17	16	9	6.94011	7.8926	5.31974
cluster29172	Chr01	41371662	41372370	11	14	14	3.27922	5.3599	2.29559
cluster29212	Chr01	41437392	41437429	0	1	7	4.5066	6.73778	0.819077
cluster29213	Chr01	41439342	41439555	24	14	96	5.0515	3.15679	2.4786
cluster29225	Chr01	41453467	41453498	0	0	3	7.13546	0	0
cluster29282	Chr01	41522376	41523625	98	86	330	6.65747	3.57081	4.46953
cluster29394	Chr01	41682387	41682479	2	0	4	7.05873	0.589058	0
cluster29397	Chr01	41683719	41683863	29	19	163	12.1647	7.15386	6.17131
cluster29398	Chr01	41684047	41684273	69	38	209	5.09942	2.98109	3.99916
cluster29400	Chr01	41685639	41685673	1	0	5	12.9118	5.35467	0
cluster29414	Chr01	41722057	41722105	3	0	4	10.8731	0.588426	10.8514
cluster29423	Chr01	41734668	41734732	6	2	32	5.08996	3.72609	0
cluster29435	Chr01	41762023	41762059	2	0	0	9.32109	3.27292	0
cluster29464	Chr01	41800140	41800188	1	2	6	1.32273	5.64888	3.04367
cluster29468	Chr01	41809341	41809372	2	0	0	0	4.41503	8.91598
cluster29473	Chr01	41814735	41814766	0	0	4	6.9868	2.16246	0
cluster29476	Chr01	41817823	41817949	24	18	96	2.58356	3.01269	5.25896
cluster29498	Chr01	41847409	41847485	5	6	0	0.926682	0.748904	31.4954
cluster29515	Chr01	41876152	41876270	0	1	2	2.25856	3.82823	7.08374
cluster29547	Chr01	41927533	41927639	3	7	9	180.943	85.1781	79.206
cluster29556	Chr01	41947659	41947737	6	4	24	6.23524	0.766443	2.47609
cluster29568	Chr01	41956517	41956583	19	20	56	15.9909	19.4234	3.25508
cluster29597	Chr01	41999974	42000015	0	2	0	9.45731	0	0
cluster29600	Chr01	42004915	42004967	2	2	3	22.5732	52.9327	11.1335
cluster29602	Chr01	42005937	42006018	2	1	2	6.23627	3.16458	4.82372
cluster29665	Chr01	42078500	42078758	34	9	1	5.48245	6.99113	10.3649
cluster29696	Chr01	42121941	42122044	4	4	0	4.87132	14.2778	11.0359
cluster29705	Chr01	42128913	42128978	19	1	2	21.046	19.353	57.4749
cluster29743	Chr01	42183864	42183927	4	1	1	1.48655	3.78431	25.5321
cluster29745	Chr01	42186837	42187195	170	127	134	227.997	266.856	101.763
cluster29746	Chr01	42187361	42187804	120	100	89	149.228	185.076	73.2191
cluster29759	Chr01	42206235	42206282	0	0	3	2.37848	7.20821	0
cluster29778	Chr01	42240087	42240118	0	0	2	5.12861	4.32493	0
cluster29790	Chr01	42248327	42248360	2	0	0	0	0	8.01008
cluster29796	Chr01	42256619	42256677	0	0	7	0.96752	5.7177	2.6377
cluster29833	Chr01	42298591	42298834	42	35	163	6.26042	6.46848	6.44316
cluster29834	Chr01	42303128	42303161	0	0	1	9.30407	1.95046	0
cluster29868	Chr01	42359828	42360096	38	21	129	7.31716	5.87	5.89738
cluster29869	Chr01	42360594	42360899	57	54	238	7.39364	4.41585	5.08577
cluster29874	Chr01	42366957	42367098	3	1	4	1.99324	7.18791	2.46588
cluster29875	Chr01	42368659	42368744	2	0	2	5.17182	2.38038	1.58339
cluster29881	Chr01	42374505	42374656	61	56	210	6.19032	7.56546	3.05091
cluster29882	Chr01	42374763	42374902	1	0	2	0	0.494279	5.55801
cluster29889	Chr01	42377875	42377958	2	0	10	6.76736	5.56062	10.6529
cluster29893	Chr01	42381432	42381471	0	1	0	0	0	11.0234
cluster29897	Chr01	42386710	42386878	72	69	339	9.52379	7.27646	6.02008
cluster29911	Chr01	42411034	42411145	4	0	11	6.45589	2.16246	0
cluster29913	Chr01	42415130	42415267	26	10	98	10.4208	9.22755	11.1197
cluster29916	Chr01	42419708	42419862	30	25	89	9.21318	8.65916	5.27115
cluster29933	Chr01	42433092	42433373	44	43	213	8.01558	6.70381	4.47236
cluster29941	Chr01	42445522	42445573	0	0	2	0	0	5.98555
cluster29952	Chr01	42454240	42454498	109	72	456	10.5356	5.00029	9.08769
cluster29963	Chr01	42475547	42475670	16	9	51	6.72306	2.47637	7.66095
cluster29984	Chr01	42509615	42509694	12	13	20	12.2462	17.206	21.1552
cluster29997	Chr01	42524111	42524231	17	6	82	6.79146	3.71968	1.88278
cluster30010	Chr01	42547807	42547929	4	3	0	0	0.597754	6.35255
cluster30011	Chr01	42548080	42548130	1	0	1	0	1.18724	11.9515
cluster30013	Chr01	42548499	42548598	1	1	0	0	0	7.26247
cluster30023	Chr01	42558838	42559037	105	68	297	9.93156	3.42486	6.12771
cluster30058	Chr01	42596926	42596994	3	2	0	0	0	7.33013
cluster30059	Chr01	42597509	42597597	8	2	0	6.70786	5.75847	5.5372
cluster30064	Chr01	42599859	42599908	1	1	1	0	2.42196	5.83591
cluster30065	Chr01	42601656	42601887	4	4	29	9.20638	6.51225	4.49991
cluster30098	Chr01	42649342	42660072	2324	2407	7507	32.3976	24.3257	40.8163
cluster30099	Chr01	42660188	42662728	382	386	1390	5.69351	4.67772	8.53819
cluster30175	Chr01	42738251	42738286	1	3	10	6.43072	5.51295	3.33223
cluster30178	Chr01	42739743	42739786	14	13	8	36.1998	16.9721	2.80006
cluster30210	Chr01	42787790	42787878	8	2	23	3.10896	8.40688	5.7922
cluster30211	Chr01	42789980	42790060	33	23	108	7.70218	12.8241	6.16413
cluster30243	Chr01	42813590	42813726	39	19	182	6.63632	7.04616	6.05364
cluster30251	Chr01	42832887	42832968	28	32	133	17.6777	12.9683	14.8112
cluster30267	Chr01	42849842	42852292	1026	255	25	28.4896	39.3035	46.6587
cluster30269	Chr01	42857051	42857341	35	12	1	9.74443	18.456	27.5975
cluster30280	Chr01	42869358	42869434	1	1	7	2.16226	6.2908	2.02109
cluster30317	Chr01	42921000	42921039	2	1	0	4.87589	8.79402	0
cluster30319	Chr01	42925644	42925728	59	49	51	5482.99	2026.07	1391.96
cluster30329	Chr01	42939717	42939767	3	4	31	5.78298	2.84936	9.84095
cluster30341	Chr01	42958603	42959270	21	12	11	5.63466	8.16391	2.54326
cluster30342	Chr01	42959435	42959887	23	13	13	6.19036	7.55722	3.75033
cluster30376	Chr01	43014492	43014571	1	1	8	5.44078	1.72997	3.7285
cluster30409	Chr01	43052940	43053056	19	22	28	41.0136	36.3614	42.3145
cluster30411	Chr01	43058067	43058566	288	134	162	6.24812	5.5533	5.23935
cluster30412	Chr01	43058715	43062741	2408	2407	2704	18.1115	14.3824	23.0501
cluster30424	Chr01	43074372	43074655	73	81	65	28.9304	25.1272	20.8443
cluster30429	Chr01	43079520	43079858	71	6	1	13.4114	13.2937	15.111
cluster30444	Chr01	43103407	43103496	4	4	18	3.96414	5.19258	2.88193
cluster30449	Chr01	43105534	43105587	8	2	15	16.3851	18.6559	5.28354
cluster30456	Chr01	43110084	43110240	5	3	26	22.6941	11.8637	18.627
cluster30458	Chr01	43111422	43111511	18	3	4	3.22417	5.85467	7.63712
cluster30474	Chr01	43126244	43126281	1	0	6	5.88362	3.41442	0
cluster30504	Chr01	43157322	43157611	30	26	133	4.03522	4.35492	6.42845
cluster30505	Chr01	43162564	43162796	83	67	451	3.88673	5.09257	2.44902
cluster30513	Chr01	43175909	43176089	28	32	149	15.422	10.2142	13.8804
cluster30531	Chr01	43198332	43198481	65	56	237	10.4495	8.49608	9.14726
cluster30587	Chr01	43305210	43305450	14	6	45	5.44239	0.964286	0.61884
cluster30602	Chr01	43327265	43327369	120	117	543	7.9683	3.79816	1.62417
cluster30610	Chr01	43335098	43335134	0	0	11	3.72844	5.31979	3.15455
cluster30627	Chr01	43369478	43369548	20	13	72	47.8137	42.5494	26.767
cluster30656	Chr01	43415078	43415228	1	1	11	5.27677	2.67324	3.09187
cluster30715	Chr01	43489804	43489876	2	2	1	2.1667	1.3824	6.17346
cluster30729	Chr01	43513805	43513995	34	37	51	3.75037	5.26992	6.30441
cluster30781	Chr01	43561362	43561656	103	96	426	6.37595	3.37002	3.74993
cluster30836	Chr01	43608715	43610717	248	344	391	15.4913	10.1624	20.1926
cluster30848	Chr01	43635236	43635283	1	2	12	5.92639	4.39701	0
cluster30849	Chr01	43635637	43635684	1	2	14	5.92639	4.39701	0
cluster30850	Chr01	43636038	43636085	1	2	14	5.92639	4.39701	0
cluster30851	Chr01	43636439	43636486	1	2	14	5.92639	4.39701	0
cluster30852	Chr01	43637240	43637287	1	2	14	5.92639	4.39701	0
cluster30854	Chr01	43642149	43642325	3	3	5	9.13768	5.5548	3.77338
cluster30855	Chr01	43642530	43642649	14	0	2	5.9363	2.22253	6.80857
cluster30856	Chr01	43642887	43642960	2	4	0	1.44638	6.38998	4.03081
cluster30872	Chr01	43662804	43662909	2	2	12	6.08533	2.167	4.28212
cluster30910	Chr01	43704513	43704753	4	2	29	12.9402	10.9589	6.34982
cluster30923	Chr01	43726837	43727974	268	263	233	233.26	259.212	148.037
cluster30945	Chr01	43757771	43757843	2	1	1	1.88976	3.35725	6.70642
cluster30952	Chr01	43765237	43765510	63	59	313	6.09899	3.99328	7.90073
cluster30962	Chr01	43773246	43773295	6	5	51	6.1024	2.88328	5.31717
cluster30983	Chr01	43805584	43805755	61	53	274	5.45531	2.10128	3.79825
cluster30984	Chr01	43806967	43807009	0	0	2	1.27221	8.91807	0
cluster30987	Chr01	43809122	43809203	12	1	0	5.8592	5.06333	1.66063
cluster31012	Chr01	43849668	43849739	27	32	53	10.1003	4.84552	3.724
cluster31015	Chr01	43850853	43850892	3	0	0	0	0	8.91598
cluster31047	Chr01	43891294	43891375	0	0	6	5.48212	1.51197	1.89786
cluster31048	Chr01	43891614	43893689	592	703	843	5.04374	5.26584	11.2207
cluster31058	Chr01	43908881	43909575	131	81	425	6.95481	6.6178	18.2426
cluster31086	Chr01	43936325	43936390	2	2	2	4.43263	6.37817	1.24447
cluster31095	Chr01	43956165	43956333	17	15	77	5.80125	3.87281	1.84171
cluster31110	Chr01	43984636	43984798	32	27	177	9.46214	4.87151	0.710095
cluster31117	Chr01	43994793	43994830	0	2	3	2.94181	4.22376	6.48435
cluster31122	Chr01	43998358	43998510	72	61	262	5.18914	3.66535	10.0571
cluster31131	Chr01	44014685	44014811	42	18	182	2.99277	1.45678	5.97122
cluster31184	Chr01	44076007	44076287	7	3	6	6.68684	3.31937	3.94599
cluster31207	Chr01	44116672	44116815	35	31	41	1.80038	8.4296	10.2669
cluster31225	Chr01	44152274	44152308	0	0	3	7.81502	0	4.44641
cluster31240	Chr01	44175091	44175145	1	2	0	0	4.19387	7.78122
cluster31258	Chr01	44196177	44196304	4	3	19	5.87188	1.08123	2.51606
cluster31291	Chr01	44279339	44279518	84	54	326	14.9915	12.9112	12.7339
cluster31324	Chr01	44306893	44307132	67	27	201	15.013	8.13487	8.04284
cluster31329	Chr01	44319148	44319188	1	0	0	0	5.20398	0
cluster31351	Chr01	44336719	44338538	141	113	93	10.8983	12.2716	13.6795
cluster31356	Chr01	44344176	44344224	1	3	2	2.08724	7.82606	0
cluster31357	Chr01	44344413	44344578	7	3	3	7.03516	3.40436	1.97265
cluster31358	Chr01	44344857	44344892	0	1	0	1.51959	8.81004	0
cluster31366	Chr01	44365486	44365806	86	65	362	7.01246	4.88287	5.02588
cluster31369	Chr01	44376273	44376306	0	0	2	0	0	7.62865
cluster31385	Chr01	44401077	44401214	42	25	182	11.4305	12.9006	11.4024
cluster31422	Chr01	44465239	44465283	1	0	0	0	0	6.62844
cluster31489	Chr01	44522203	44522362	58	50	194	6.59658	9.66381	9.5401
cluster31526	Chr01	44554678	44554758	3	0	1	1.38011	1.60183	5.76387
cluster31528	Chr01	44561425	44561494	1	3	1	3.10902	4.05719	5.00221
cluster31530	Chr01	44561992	44562027	1	1	0	3.56773	8.64985	0
cluster31538	Chr01	44582528	44582576	3	0	0	0.533946	4.58972	8.33702
cluster31543	Chr01	44589047	44589487	116	81	403	5.28417	2.0487	2.88193
cluster31557	Chr01	44600077	44600241	45	31	203	15.2802	7.78312	7.05419
cluster31563	Chr01	44615261	44615375	59	55	254	12.0824	8.98749	11.6793
cluster31567	Chr01	44625591	44625630	0	1	0	0.683814	7.13613	1.54003
cluster31616	Chr01	44699346	44699522	15	7	2	1.01187	0.900822	10.5325
cluster31645	Chr01	44728320	44728357	1	1	1	6.0088	0.834636	0
cluster31667	Chr01	44764390	44769735	1347	870	2337	4.79936	4.74272	9.81909
cluster31680	Chr01	44782859	44783019	15	14	65	12.1623	10.3345	5.56875
cluster31705	Chr01	44800255	44802871	794	191	84	4.28626	4.18119	5.0915
cluster31706	Chr01	44803531	44804342	427	93	33	22.8373	13.7612	16.6175
cluster31708	Chr01	44804865	44804950	24	5	1	1.66632	4.77865	6.71055
cluster31717	Chr01	44812537	44813163	181	75	234	12.7411	5.56952	10.1164
cluster31729	Chr01	44823947	44824004	14	6	0	12.3845	14.1182	4.58377
cluster31730	Chr01	44824279	44824344	7	3	1	1.47754	2.75223	7.00015
cluster31740	Chr01	44830187	44831005	302	61	7	18.6888	32.9686	20.7772
cluster31776	Chr01	44922957	44923071	2	0	1	1.13754	1.91801	5.18748
cluster31777	Chr01	44924521	44924553	1	1	0	1.72981	5.94131	4.61764
cluster31779	Chr01	44925601	44925640	2	1	0	0	4.46909	10.0507
cluster31783	Chr01	44928566	44928782	14	21	11	12.4405	7.97222	21.5717
cluster31785	Chr01	44931638	44931867	9	1	3	2.93691	2.1938	7.64025
cluster31786	Chr01	44932008	44932336	7	5	1	3.30385	5.03041	3.25203
cluster31788	Chr01	44933802	44933899	14	20	7	12.6849	6.85222	25.4742
[truncated: 16,184 more rows]

## Sheet: Data S2
Data S2. The siRNA clusters in transposons.
Elements	Chromosome	Start	End	siRNA clusters	Clutser Start	Cluster End
hAT-6_PTr_9	Chr01	21102	22571	cluster33;	21346;	21712;
SINE2-1_PTr_136	Chr01	416832	417028	cluster271;	416849;	417009;
hAT-1N_PTr_191	Chr01	615507	615984	cluster375;	615505;	615761;
Copia-56_PTr-I_315	Chr01	969067	971140	cluster609;	969131;	969999;
Gypsy-79_PTr-LTR_346	Chr01	1056159	1056641	cluster649;	1056019;	1056701;
Gypsy-79_PTr-LTR_377	Chr01	1083346	1084412	cluster675;	1083470;	1083567;
L1-4_PTr_420	Chr01	1154234	1158052	cluster751;	1156281;	1156378;
DNA-3-1_PTr_432	Chr01	1223941	1224897	cluster787;	1223944;	1224897;
Helitron-N1_PTr_448	Chr01	1268549	1268697	cluster806;	1268620;	1268678;
Copia3-PTR_I-int_454	Chr01	1274748	1275196	cluster812;	1274792;	1274830;
Copia47-PTR_LTR_464	Chr01	1289786	1289963	cluster819;	1289762;	1289850;
Copia43-PTR_I-int_480	Chr01	1334127	1335183	cluster851;	1334989;	1335221;
Copia43-PTR_I-int_482	Chr01	1336191	1337718	cluster852;	1336480;	1337627;
Copia-3_PTri-I_484	Chr01	1340457	1340669	cluster854;	1340454;	1340753;
Copia-3_PTri-I_485	Chr01	1340670	1340748	cluster854;	1340454;	1340753;
Gypsy-73_PTr-LTR_518	Chr01	1449424	1450254	cluster916;	1449789;	1449916;
Ogre-PT2_I-int_545	Chr01	1496594	1499303	cluster948;	1497584;	1499094;
EnSpm1B_PT_548	Chr01	1500130	1500603	cluster950;	1499971;	1500435;
Helitron-1_PTr_570	Chr01	1539218	1539352	cluster982;	1539154;	1539322;
SINE2-1_PTr_581	Chr01	1571464	1571577	cluster1007;	1571422;	1571577;
L1-4_PTr_622	Chr01	1678610	1679288	cluster1065;	1678618;	1679912;
Gypsy-26_PTr-LTR_623	Chr01	1679289	1679525	cluster1065;	1678618;	1679912;
Gypsy-26_PTr-LTR_624	Chr01	1679594	1680112	cluster1065;	1678618;	1679912;
Gypsy-26_PTr-LTR_635	Chr01	1688227	1688745	cluster1077;	1688707;	1688766;
Copia43-PTR_I-int_644	Chr01	1712642	1712962	cluster1086;	1712764;	1713588;
Copia43-PTR_I-int_645	Chr01	1712954	1713630	cluster1086;	1712764;	1713588;
SINE2-1_PTr_653	Chr01	1744128	1744322	cluster1100;	1744146;	1744302;
GYPOT1_LTR_678	Chr01	1790832	1792930	cluster1117;	1790766;	1792933;
Helitron-2_PTr_696	Chr01	1882931	1884150	cluster1170;	1880912;	1883760;
DNA-3-1_PTr_697	Chr01	1884569	1885278	cluster1172;	1884664;	1885365;
PTr-3_759	Chr01	2061134	2061279	cluster1245;	2061147;	2061265;
Copia-93_PTr-LTR_775	Chr01	2107897	2108320	cluster1266;	2107920;	2108407;
ENSPM1_PT_778	Chr01	2129325	2129401	cluster1279;	2129329;	2129587;
EnSpm3_PT_779	Chr01	2129402	2129561	cluster1279;	2129329;	2129587;
ENSPM1_PT_780	Chr01	2129562	2129600	cluster1279;	2129329;	2129587;
SINE2-1_PTr_818	Chr01	2276812	2277006	cluster1344;	2276812;	2277005;
Gypsy-76_PTr-LTR_819	Chr01	2281523	2281736	cluster1347;	2281566;	2281607;
Helitron-N3_PTr_848	Chr01	2354138	2354477	cluster1388;	2354208;	2354351;
Copia-3_PTri-I_856	Chr01	2381852	2382065	cluster1403;	2381967;	2382037;
Helitron-1_PTr_880	Chr01	2596000	2596706	cluster1497;	2596435;	2596540;
SINE2-2_PTr_881	Chr01	2601145	2601311	cluster1500;	2601184;	2601310;
Helitron-N2_PTr_920	Chr01	2757979	2758765	cluster1589;	2758031;	2758556;
Gypsy-71_PTr-LTR_924	Chr01	2763026	2763152	cluster1591;	2763026;	2763869;
hAT-4_PTr_925	Chr01	2763153	2763467	cluster1591;	2763026;	2763869;
hAT-4_PTr_926	Chr01	2763450	2763870	cluster1591;	2763026;	2763869;
Gypsy-30_PTr-LTR_931	Chr01	2785078	2785835	cluster1597;	2785051;	2785974;
Ogre-PT2_I-int_941	Chr01	2795848	2807616	cluster1610;cluster1614;cluster1620;	2797473;2800506;2804260;	2798463;2801917;2804619;
Helitron-N3_PTr_963	Chr01	2849581	2850649	cluster1662;	2849975;	2850707;
Gypsy-26_PTr-LTR_969	Chr01	2857634	2858289	cluster1671;	2858012;	2858422;
POPGY2_LTR_1007	Chr01	2952980	2953650	cluster1729;	2952986;	2953631;
Copia-54_PTr-LTR_1017	Chr01	2977395	2977559	cluster1749;	2977395;	2982275;
Copia-54_PTr-I_1018	Chr01	2977560	2977632	cluster1749;	2977395;	2982275;
Copia-54_PTr-I_1019	Chr01	2977699	2982129	cluster1749;	2977395;	2982275;
Copia-54_PTr-LTR_1020	Chr01	2982130	2982294	cluster1749;	2977395;	2982275;
Gypsy-73_PTr-LTR_1022	Chr01	2983779	2985243	cluster1750;	2983884;	2984381;
Helitron-1_PTr_1035	Chr01	3024772	3024895	cluster1771;	3024757;	3024891;
hAT-3_PTr_1084	Chr01	3200613	3200809	cluster1860;	3200616;	3200959;
hAT-3_PTr_1085	Chr01	3200819	3200957	cluster1860;	3200616;	3200959;
Helitron-1_PTr_1086	Chr01	3201344	3202258	cluster1861;	3201506;	3201742;
PTr-3_1091	Chr01	3216137	3216298	cluster1869;	3216105;	3216330;
Gypsy-73_PTr-LTR_1114	Chr01	3260699	3261086	cluster1888;	3260857;	3261118;
Copia-56_PTr-LTR_1153	Chr01	3303036	3303170	cluster1929;	3302943;	3303326;
Gypsy-79_PTr-LTR_1175	Chr01	3325209	3325550	cluster1960;	3325300;	3325447;
ENSPM1_PT_1181	Chr01	3328249	3328301	cluster1966;	3328244;	3331799;
ENSPM1_PT_1182	Chr01	3328268	3331143	cluster1966;	3328244;	3331799;
Helitron-1_PTr_1190	Chr01	3344781	3344921	cluster1972;	3344894;	3344927;
Helitron-N3_PTr_1201	Chr01	3353764	3354820	cluster1985;	3354203;	3354447;
Copia-3_PTri-I_1236	Chr01	3408419	3408638	cluster2031;	3408340;	3409247;
Copia-3_PTri-I_1237	Chr01	3408639	3408716	cluster2031;	3408340;	3409247;
Gypsy18-PTR_LTR_1238	Chr01	3408717	3409243	cluster2031;	3408340;	3409247;
Copia10-PTR_I-int_1245	Chr01	3429541	3433968	cluster2049;	3433323;	3433970;
Gypsy-29_PTr-I_1250	Chr01	3438638	3441978	cluster2062;	3441232;	3441316;
hAT-5_PTr_1262	Chr01	3472922	3473116	cluster2080;	3472671;	3473161;
Helitron-N2_PTr_1263	Chr01	3473074	3474575	cluster2082;	3473686;	3473864;
Copia27-PTR_LTR_1322	Chr01	3633534	3633746	cluster2175;	3633471;	3634173;
Copia27-PTR_I-int_1323	Chr01	3633747	3637977	cluster2175;cluster2178;	3633471;3634972;	3634173;3635143;
EnSpm1B_PT_1365	Chr01	3727666	3728889	cluster2279;	3728827;	3728870;
L1-3_PTr_1377	Chr01	3766323	3767310	cluster2300;	3766916;	3766968;
hAT-3_PTr_1401	Chr01	3816345	3816525	cluster2334;	3816345;	3816754;
hAT-3_PTr_1402	Chr01	3816580	3816751	cluster2334;	3816345;	3816754;
Helitron-1_PTr_1403	Chr01	3816940	3817070	cluster2335;	3816971;	3817101;
Helitron-1_PTr_1420	Chr01	3904413	3904528	cluster2393;	3904300;	3904641;
hAT-6_PTr_1421	Chr01	3904770	3904906	cluster2394;	3904786;	3904929;
hAT-5_PTr_1491	Chr01	4129448	4129633	cluster2515;	4129366;	4129584;
Helitron-1_PTr_1577	Chr01	4360700	4360825	cluster2654;	4360723;	4360832;
hAT-5B_PTr_1587	Chr01	4401660	4401741	cluster2687;	4401637;	4401695;
Copia-3_PTri-I_1613	Chr01	4461634	4461846	cluster2721;	4461373;	4462022;
Copia-3_PTri-I_1614	Chr01	4461847	4462040	cluster2721;	4461373;	4462022;
SINE2-1_PTr_1646	Chr01	4510058	4510253	cluster2759;	4510066;	4510251;
Copia14-PTR_I-int_1656	Chr01	4540129	4544226	cluster2767;	4542434;	4542700;
SINE2-1_PTr_1662	Chr01	4563125	4563321	cluster2773;	4563179;	4563276;
Gypsy-73_PTr-LTR_1680	Chr01	4601979	4602526	cluster2805;	4602121;	4602409;
Copia42-PTR_LTR_1702	Chr01	4729768	4730165	cluster2871;	4729766;	4730124;
Helitron-N3_PTr_1722	Chr01	4783419	4783832	cluster2895;	4783495;	4783532;
Gypsy-73_PTr-LTR_1754	Chr01	4904424	4905402	cluster2958;	4904534;	4905063;
EnSpm1B_PT_1761	Chr01	4911758	4911846	cluster2969;	4911488;	4912483;
ENSPM1_PT_1762	Chr01	4911815	4912123	cluster2969;	4911488;	4912483;
Helitron-N2_PTr_1763	Chr01	4912124	4912639	cluster2969;	4911488;	4912483;
Copia-3_PTri-I_1768	Chr01	4918530	4918603	cluster2971;	4918543;	4918761;
Copia-3_PTri-I_1769	Chr01	4918604	4918772	cluster2971;	4918543;	4918761;
Ogre-PT2_I-int_1790	Chr01	4961555	4974218	cluster3001;	4965632;	4965897;
hAT-3_PTr_1817	Chr01	5020934	5021148	cluster3049;	5020929;	5021258;
hAT-3_PTr_1818	Chr01	5021058	5021200	cluster3049;	5020929;	5021258;
hAT-3_PTr_1819	Chr01	5021133	5021260	cluster3049;	5020929;	5021258;
Helitron-1_PTr_1824	Chr01	5054217	5054346	cluster3069;	5054135;	5054333;
Gypsy-71_PTr-LTR_1829	Chr01	5064269	5065340	cluster3076;	5064235;	5064634;
Helitron-N3_PTr_1861	Chr01	5152024	5152772	cluster3140;	5152463;	5152798;
Helitron-1_PTr_1921	Chr01	5308201	5309251	cluster3250;	5308253;	5308497;
Helitron-1_PTr_1968	Chr01	5399525	5399653	cluster3306;	5399541;	5399678;
hAT-5B_PTr_1999	Chr01	5470157	5470243	cluster3350;	5470119;	5470212;
Helitron-N4_PTr_2000	Chr01	5480489	5480714	cluster3356;	5480572;	5480707;
hAT-5_PTr_2009	Chr01	5498806	5498968	cluster3367;	5498820;	5498968;
SINE2-2_PTr_2014	Chr01	5513686	5513856	cluster3377;	5513709;	5513836;
Ogre-PT1_I-int_2032	Chr01	5557167	5557595	cluster3401;	5556601;	5558665;
Ogre-PT1_I-int_2033	Chr01	5557658	5558725	cluster3401;	5556601;	5558665;
Copia-92_PTr-I_2063	Chr01	5631465	5635509	cluster3428;	5631663;	5631841;
SINE2-1_PTr_2116	Chr01	5789902	5790098	cluster3526;	5789903;	5790077;
Helitron-1_PTr_2120	Chr01	5795856	5795996	cluster3528;	5795834;	5795949;
Helitron-1_PTr_2126	Chr01	5805247	5805367	cluster3534;	5805271;	5805387;
EnSpm1B_PT_2183	Chr01	5974297	5974671	cluster3619;	5974283;	5974414;
SINE2-2_PTr_2189	Chr01	6001779	6001953	cluster3631;	6001780;	6001951;
Ogre-PT1_LTR_2255	Chr01	6133882	6134334	cluster3710;	6133890;	6134337;
Gypsy-71_PTr-LTR_2278	Chr01	6184211	6184641	cluster3771;	6184294;	6184565;
Gypsy-71_PTr-LTR_2280	Chr01	6185728	6186270	cluster3773;	6185883;	6186114;
SINE2-1_PTr_2317	Chr01	6323478	6323654	cluster3853;	6323476;	6323651;
SINE2-1_PTr_2318	Chr01	6326375	6326530	cluster3854;	6326427;	6326533;
Helitron-1_PTr_2343	Chr01	6392637	6392777	cluster3884;	6392607;	6392796;
EnSpm1B_PT_2359	Chr01	6431819	6432392	cluster3910;	6431778;	6431977;
DNA-3-1_PTr_2442	Chr01	6690359	6691033	cluster4064;	6690452;	6690943;
SINE2-2_PTr_2449	Chr01	6709935	6710021	cluster4079;	6709928;	6710023;
Helitron-N3_PTr_2459	Chr01	6753740	6755266	cluster4105;	6754325;	6754637;
SINE2-1_PTr_2466	Chr01	6769282	6769477	cluster4120;	6769337;	6769476;
Helitron-1_PTr_2562	Chr01	6968880	6968994	cluster4270;	6968867;	6969027;
Helitron-1_PTr_2580	Chr01	7014922	7015061	cluster4303;	7014945;	7015104;
tRNA-Gln_OS_2588	Chr01	7055055	7055126	cluster4332;	7055036;	7055126;
Copia43-PTR_I-int_2601	Chr01	7098155	7098797	cluster4349;	7098492;	7098658;
hAT-1N_PTr_2614	Chr01	7116158	7116359	cluster4364;	7116158;	7116355;
Helitron-N3_PTr_2629	Chr01	7168214	7168604	cluster4405;	7168346;	7168591;
Gypsy-29_PTr-LTR_2707	Chr01	7365978	7366782	cluster4541;	7366350;	7366509;
DNA-3-2_PTr_2729	Chr01	7436025	7436868	cluster4585;	7436130;	7436276;
hAT-6_PTr_2734	Chr01	7456689	7456936	cluster4597;	7456723;	7457768;
hAT-6_PTr_2735	Chr01	7457642	7457766	cluster4597;	7456723;	7457768;
Helitron-N4_PTr_2739	Chr01	7466810	7467360	cluster4601;	7466856;	7466926;
Helitron-N4_PTr_2753	Chr01	7519042	7519174	cluster4631;	7518975;	7520307;
Helitron-N4_PTr_2754	Chr01	7519155	7519317	cluster4631;	7518975;	7520307;
hAT-3_PTr_2755	Chr01	7519336	7519483	cluster4631;	7518975;	7520307;
hAT-3_PTr_2756	Chr01	7519501	7519698	cluster4631;	7518975;	7520307;
Helitron-N4_PTr_2757	Chr01	7519699	7519854	cluster4631;	7518975;	7520307;
Helitron-N4_PTr_2758	Chr01	7519887	7519991	cluster4631;	7518975;	7520307;
Helitron-N4_PTr_2759	Chr01	7519977	7520120	cluster4631;	7518975;	7520307;
Helitron-N4_PTr_2760	Chr01	7520124	7520280	cluster4631;	7518975;	7520307;
Helitron-N3_PTr_2787	Chr01	7595616	7595941	cluster4667;	7595647;	7595749;
tRNA-Glu_OS_2805	Chr01	7651729	7651816	cluster4703;	7651732;	7651796;
Helitron-1_PTr_2855	Chr01	7757138	7757287	cluster4752;	7756995;	7757260;
Helitron-N3_PTr_2913	Chr01	7883771	7883846	cluster4832;	7883785;	7883897;
DNA-3-2B_PTr_2919	Chr01	7913339	7913817	cluster4863;	7913182;	7914284;
DNA-3-2B_PTr_2920	Chr01	7913819	7914285	cluster4863;	7913182;	7914284;
Helitron-N3_PTr_2946	Chr01	8013959	8014887	cluster4922;	8014163;	8014308;
Gypsy3-PTR_I-int_2993	Chr01	8141743	8141952	cluster5019;	8141656;	8141908;
Helitron-1_PTr_3007	Chr01	8236418	8236577	cluster5100;	8236422;	8236550;
SINE2-1_PTr_3018	Chr01	8261906	8262015	cluster5119;	8261908;	8262075;
Copia4-PTR_LTR_3039	Chr01	8319071	8319471	cluster5142;	8319162;	8319509;
DNA-3-1_PTr_3044	Chr01	8329480	8329668	cluster5152;	8329439;	8329570;
DNA-3-2B_PTr_3094	Chr01	8489999	8490188	cluster5221;	8489992;	8490167;
Helitron-N3_PTr_3122	Chr01	8576102	8576281	cluster5279;	8576112;	8576183;
Helitron-1_PTr_3141	Chr01	8636681	8636830	cluster5315;	8636711;	8636827;
PTr-3_3177	Chr01	8770622	8770817	cluster5376;	8770628;	8770817;
Helitron-N3_PTr_3201	Chr01	8835974	8835986	cluster5414;	8835965;	8836149;
Helitron-N3_PTr_3202	Chr01	8836026	8836281	cluster5414;	8835965;	8836149;
Copia-3_PTri-I_3206	Chr01	8841558	8841778	cluster5420;	8841458;	8841847;
Helitron-1_PTr_3216	Chr01	8870460	8870600	cluster5434;	8870460;	8870795;
SINE2-2_PTr_3217	Chr01	8870672	8870816	cluster5434;	8870460;	8870795;
Helitron-1_PTr_3246	Chr01	8955849	8955978	cluster5490;	8955745;	8955992;
Helitron-N4_PTr_3257	Chr01	8993269	8994243	cluster5509;	8993555;	8993761;
Copia-71_PT-I_3266	Chr01	9010263	9010829	cluster5519;	9010473;	9010598;
Copia-71_PT-I_3270	Chr01	9013182	9014712	cluster5526;	9014228;	9014737;
DNA-3-1_PTr_3329	Chr01	9149745	9150554	cluster5620;	9149819;	9149962;
hAT-6_PTr_3335	Chr01	9183586	9183709	cluster5636;	9183532;	9183676;
Helitron-N2_PTr_3418	Chr01	9393061	9393643	cluster5749;	9393207;	9393599;
Helitron-N4_PTr_3434	Chr01	9417053	9419346	cluster5759;cluster5762;	9417154;9418158;	9417216;9418343;
Copia-3_PTri-I_3463	Chr01	9481520	9481732	cluster5801;	9481557;	9481753;
Helitron-N3_PTr_3471	Chr01	9486784	9487929	cluster5808;	9487558;	9487599;
Helitron-N4_PTr_3477	Chr01	9494697	9495059	cluster5818;	9494748;	9494942;
hAT-5B_PTr_3479	Chr01	9502334	9502508	cluster5825;	9502331;	9502978;
Copia23-PTR_I-int_3525	Chr01	9592264	9593421	cluster5889;	9592493;	9592568;
Helitron-N2_PTr_3533	Chr01	9605359	9606588	cluster5899;	9606280;	9606353;
Helitron-1_PTr_3548	Chr01	9642324	9642443	cluster5925;	9642333;	9642405;
Helitron-N3_PTr_3584	Chr01	9740419	9741329	cluster5977;	9740422;	9740511;
Helitron-1_PTr_3619	Chr01	9798668	9798786	cluster6026;	9798650;	9798883;
DNA-3-1_PTr_3636	Chr01	9846970	9847769	cluster6044;	9846976;	9847748;
SINE2-2_PTr_3655	Chr01	9911189	9911361	cluster6083;	9911076;	9911419;
Copia-54_PTr-I_3665	Chr01	9936650	9939025	cluster6099;	9937620;	9938162;
SINE2-2_PTr_3667	Chr01	9940708	9940894	cluster6102;	9940743;	9940893;
hAT-2_PTr_3680	Chr01	10004305	10004556	cluster6143;	10004392;	10004703;
Gypsy-25_PTr-LTR_3681	Chr01	10004557	10004629	cluster6143;	10004392;	10004703;
Copia-3_PTri-I_3722	Chr01	10110490	10110636	cluster6217;	10110471;	10110563;
Copia-3_PTri-I_3723	Chr01	10110677	10110849	cluster6218;	10110686;	10110916;
Copia-3_PTri-I_3724	Chr01	10110850	10110917	cluster6218;	10110686;	10110916;
SINE2-1_PTr_3725	Chr01	10111663	10111807	cluster6219;	10111658;	10111796;
Helitron-N3_PTr_3726	Chr01	10113359	10114189	cluster6221;	10114133;	10114171;
SINE2-2_PTr_3734	Chr01	10128614	10128785	cluster6231;	10128616;	10128783;
DNA-3-1_PTr_3843	Chr01	10408474	10408834	cluster6349;	10408364;	10408918;
hAT-5_PTr_3876	Chr01	10520369	10520483	cluster6407;	10520366;	10520426;
Helitron-N2_PTr_3885	Chr01	10553652	10554013	cluster6424;	10553847;	10553904;
Helitron-N3_PTr_3931	Chr01	10708026	10708888	cluster6511;	10708088;	10708391;
Helitron-1_PTr_3936	Chr01	10712986	10713104	cluster6517;	10712970;	10713084;
Helitron-N2_PTr_3951	Chr01	10752636	10752899	cluster6540;	10752687;	10752802;
SINE2-1_PTr_3952	Chr01	10753864	10754028	cluster6541;	10753884;	10753987;
DNA-3-1_PTr_3986	Chr01	10864682	10865405	cluster6613;	10864956;	10865020;
Helitron-N3_PTr_4005	Chr01	10938860	10938948	cluster6660;	10938791;	10939105;
Helitron-N4_PTr_4043	Chr01	11055016	11055367	cluster6729;	11055108;	11055301;
SINE2-2_PTr_4060	Chr01	11121171	11121341	cluster6761;	11121175;	11121301;
Helitron-N3_PTr_4065	Chr01	11131695	11132939	cluster6771;	11132644;	11132682;
DNA-3-1_PTr_4083	Chr01	11202271	11203251	cluster6812;	11202126;	11203604;
SINE2-2_PTr_4086	Chr01	11204747	11204850	cluster6815;	11204749;	11204843;
Helitron-N4_PTr_4097	Chr01	11233381	11233497	cluster6830;	11233364;	11233912;
Helitron-N4_PTr_4098	Chr01	11233500	11233619	cluster6830;	11233364;	11233912;
Helitron-N4_PTr_4099	Chr01	11233612	11233782	cluster6830;	11233364;	11233912;
Helitron-N4_PTr_4100	Chr01	11233768	11233890	cluster6830;	11233364;	11233912;
Helitron-N3_PTr_4180	Chr01	11486203	11487069	cluster6981;	11486348;	11486379;
Copia-56_PTr-I_4214	Chr01	11557552	11558123	cluster7022;	11557771;	11557864;
POPGY2_LTR_4245	Chr01	11618031	11619457	cluster7046;	11618102;	11619592;
POPGY2_LTR_4246	Chr01	11619492	11619589	cluster7046;	11618102;	11619592;
Helitron-1_PTr_4336	Chr01	11816875	11816995	cluster7181;	11816858;	11816964;
Helitron-N4_PTr_4337	Chr01	11838006	11839614	cluster7192;cluster7193;	11838404;11838558;	11838442;11838612;
Helitron-1_PTr_4339	Chr01	11840716	11841491	cluster7197;	11841322;	11841550;
Helitron-N3_PTr_4352	Chr01	11882193	11882649	cluster7214;	11882404;	11882627;
Copia-78_PT-I_4363	Chr01	11915871	11917535	cluster7247;	11917118;	11917300;
hAT-7_PTr_4389	Chr01	11960557	11961119	cluster7275;	11960848;	11961010;
hAT-7_PTr_4390	Chr01	11961447	11961525	cluster7277;	11961377;	11961733;
hAT-7_PTr_4391	Chr01	11961537	11961730	cluster7277;	11961377;	11961733;
Helitron-N3_PTr_4402	Chr01	12011589	12011625	cluster7297;	12011409;	12011991;
hAT-3_PTr_4403	Chr01	12011626	12011804	cluster7297;	12011409;	12011991;
hAT-3_PTr_4404	Chr01	12011800	12011991	cluster7297;	12011409;	12011991;
Copia39-PTR_LTR_4425	Chr01	12090598	12090822	cluster7344;	12090638;	12090956;
Copia39-PTR_I-int_4426	Chr01	12090824	12093691	cluster7345;	12091080;	12091509;
EnSpm3_PT_4459	Chr01	12157328	12160632	cluster7398;cluster7399;	12157374;12158108;	12158006;12159990;
DNA-3-1_PTr_4469	Chr01	12191093	12191316	cluster7417;	12191094;	12191822;
DNA-3-2_PTr_4479	Chr01	12212928	12213395	cluster7434;	12212998;	12213396;
SINE2-1_PTr_4499	Chr01	12289702	12289847	cluster7500;	12289644;	12289847;
DNA-3-1_PTr_4502	Chr01	12293812	12294616	cluster7503;	12293835;	12294450;
Helitron-1_PTr_4541	Chr01	12422927	12423070	cluster7566;	12422843;	12423033;
Helitron-1_PTr_4589	Chr01	12526153	12526809	cluster7629;	12526326;	12526487;
Copia-68_PT-I_4604	Chr01	12584175	12584750	cluster7669;	12584221;	12584519;
Ogre-PT1_LTR_4648	Chr01	12688676	12689387	cluster7731;	12688668;	12689905;
Ogre-PT1_I-int_4649	Chr01	12689394	12696372	cluster7733;	12690251;	12690310;
Helitron-N1_PTr_4664	Chr01	12728930	12730575	cluster7764;	12729876;	12730474;
Helitron-N2_PTr_4685	Chr01	12763735	12765402	cluster7781;cluster7782;	12763833;12764248;	12764098;12765298;
Copia-3_PTri-I_4700	Chr01	12792995	12793072	cluster7804;	12792802;	12793278;
Copia-3_PTri-I_4701	Chr01	12793073	12793285	cluster7804;	12792802;	12793278;
Helitron-N3_PTr_4712	Chr01	12821746	12821839	cluster7827;	12821744;	12821777;
SINE2-1_PTr_4715	Chr01	12829045	12829234	cluster7835;	12829048;	12829228;
Helitron-N3_PTr_4763	Chr01	12953976	12954980	cluster7906;	12954795;	12954916;
Copia-91_PTr-LTR_4778	Chr01	12998790	13000491	cluster7939;	12999185;	12999280;
Helitron-1_PTr_4815	Chr01	13036971	13037127	cluster7960;	13036899;	13037107;
Copia-55_PTr-LTR_4847	Chr01	13088749	13089159	cluster7992;	13088809;	13089014;
Copia-91_PTr-LTR_4848	Chr01	13089906	13090889	cluster7994;	13089970;	13090105;
Helitron-N3_PTr_4885	Chr01	13143625	13144037	cluster8030;	13143749;	13143796;
Gypsy13-PTR_LTR_4914	Chr01	13202960	13205396	cluster8072;	13204202;	13205330;
SINE2-2_PTr_4937	Chr01	13281064	13281237	cluster8114;	13280937;	13281237;
Helitron-1_PTr_4945	Chr01	13307697	13308548	cluster8134;	13307713;	13308017;
Helitron-N3_PTr_4983	Chr01	13372847	13373339	cluster8189;	13372921;	13373197;
Helitron-N4_PTr_4990	Chr01	13379640	13379924	cluster8200;	13379818;	13379853;
Helitron-N3_PTr_5000	Chr01	13391503	13391848	cluster8206;	13391543;	13391634;
Helitron-N3_PTr_5026	Chr01	13464537	13464854	cluster8253;	13464622;	13464816;
Helitron-N4_PTr_5041	Chr01	13485226	13485583	cluster8266;	13485306;	13487116;
Helitron-N4_PTr_5042	Chr01	13485576	13485718	cluster8266;	13485306;	13487116;
Helitron-N4_PTr_5043	Chr01	13485711	13485826	cluster8266;	13485306;	13487116;
Helitron-N4_PTr_5044	Chr01	13485828	13485985	cluster8266;	13485306;	13487116;
Helitron-N4_PTr_5045	Chr01	13486009	13486165	cluster8266;	13485306;	13487116;
Helitron-N4_PTr_5046	Chr01	13486166	13486318	cluster8266;	13485306;	13487116;
Helitron-N4_PTr_5047	Chr01	13486340	13486529	cluster8266;	13485306;	13487116;
Helitron-N4_PTr_5048	Chr01	13486557	13486626	cluster8266;	13485306;	13487116;
Helitron-N4_PTr_5049	Chr01	13486638	13486727	cluster8266;	13485306;	13487116;
Helitron-N4_PTr_5050	Chr01	13486736	13486889	cluster8266;	13485306;	13487116;
Helitron-N4_PTr_5051	Chr01	13486893	13486957	cluster8266;	13485306;	13487116;
Helitron-N2_PTr_5054	Chr01	13489453	13490916	cluster8270;cluster8271;	13489583;13490458;	13490351;13490827;
Helitron-1_PTr_5055	Chr01	13492311	13492456	cluster8273;	13492349;	13492385;
Helitron-1_PTr_5066	Chr01	13522895	13522984	cluster8291;	13522757;	13522998;
Helitron-N4_PTr_5078	Chr01	13559366	13559948	cluster8310;	13559521;	13559723;
hAT-1_PTr_5091	Chr01	13571169	13571248	cluster8319;	13571180;	13571580;
Gypsy6-PTR_I-int_5106	Chr01	13589997	13590187	cluster8336;	13590073;	13590169;
Gypsy6-PTR_I-int_5107	Chr01	13590369	13590856	cluster8337;	13590570;	13590609;
Helitron-1_PTr_5147	Chr01	13667799	13667916	cluster8394;	13667799;	13667929;
DNA-3-2_PTr_5160	Chr01	13686552	13687213	cluster8402;	13686377;	13687298;
SINE2-1_PTr_5186	Chr01	13723663	13723834	cluster8429;	13723604;	13723801;
hAT-1N_PTr_5214	Chr01	13808276	13808437	cluster8516;	13808279;	13808636;
hAT-7_PTr_5215	Chr01	13808338	13808453	cluster8516;	13808279;	13808636;
hAT-3_PTr_5216	Chr01	13808477	13808652	cluster8516;	13808279;	13808636;
Helitron-1_PTr_5221	Chr01	13816298	13816376	cluster8526;	13816341;	13816388;
Gypsy7-PTR_I-int_5226	Chr01	13845140	13850553	cluster8547;	13847526;	13847569;
Copia47-PTR_I-int_5229	Chr01	13852345	13853007	cluster8553;	13852570;	13852725;
hAT-1N_PTr_5236	Chr01	13886957	13887142	cluster8586;	13886503;	13887144;
GYPOT1_LTR_5240	Chr01	13891355	13891962	cluster8589;	13891622;	13891681;
SINE2-1_PTr_5382	Chr01	14214742	14214802	cluster8809;	14214693;	14214921;
SINE2-2_PTr_5397	Chr01	14250390	14250451	cluster8834;	14250345;	14250504;
SINE2-1_PTr_5398	Chr01	14250452	14250506	cluster8834;	14250345;	14250504;
Caulimovirus-1_PTr_5463	Chr01	14342518	14344456	cluster8898;	14343418;	14343652;
Gypsy-73_PTr-LTR_5482	Chr01	14383562	14384368	cluster8940;	14383686;	14383760;
Helitron-1_PTr_5515	Chr01	14446860	14446973	cluster8991;	14446803;	14446985;
SINE2-1_PTr_5557	Chr01	14552477	14552665	cluster9060;	14552508;	14552663;
DNA-3-1_PTr_5580	Chr01	14597571	14597873	cluster9096;	14597721;	14597876;
hAT-1N_PTr_5581	Chr01	14598771	14599068	cluster9097;	14598769;	14598836;
ENSPM1_PT_5607	Chr01	14645056	14646720	cluster9119;	14645096;	14645232;
Gypsy-72_PTr-LTR_5608	Chr01	14646722	14649528	cluster9123;cluster9124;	14647609;14647796;	14647656;14648374;
Helitron-N3_PTr_5620	Chr01	14677677	14677945	cluster9137;	14677637;	14677788;
EnSpm3_PT_5622	Chr01	14682204	14689459	cluster9139;	14684782;	14687664;
DNA-3-1_PTr_5627	Chr01	14692476	14692717	cluster9143;	14692485;	14692593;
SINE2-1_PTr_5704	Chr01	14899556	14899752	cluster9260;	14899547;	14899733;
Helitron-N2_PTr_5708	Chr01	14905165	14906357	cluster9269;	14905906;	14906072;
Ogre-PT3_LTR_5731	Chr01	14945233	14946417	cluster9294;	14945216;	14946267;
POPGY1_I-int_5760	Chr01	14977328	14977704	cluster9328;	14977332;	14979208;
POPGY1_I-int_5761	Chr01	14977677	14978160	cluster9328;	14977332;	14979208;
POPGY1_I-int_5762	Chr01	14978160	14978414	cluster9328;	14977332;	14979208;
POPGY1_I-int_5763	Chr01	14978416	14979152	cluster9328;	14977332;	14979208;
hAT-4_PTr_5770	Chr01	14986228	14986450	cluster9335;	14986093;	14986567;
DNA-3-2B_PTr_5784	Chr01	15009598	15009831	cluster9342;	15009651;	15009820;
Gypsy13-PTR_LTR_5789	Chr01	15017619	15019325	cluster9347;	15018328;	15018610;
Ogre-PT2_I-int_5807	Chr01	15036139	15038768	cluster9371;	15036451;	15036518;
Gypsy-72_PTr-LTR_5814	Chr01	15047093	15050341	cluster9382;	15048017;	15049642;
EnSpm1B_PT_5815	Chr01	15054404	15057606	cluster9389;	15054988;	15055365;
EnSpm1B_PT_5816	Chr01	15057710	15058411	cluster9395;	15057950;	15058195;
Copia-54_PTr-LTR_5836	Chr01	15091774	15091854	cluster9418;	15091771;	15091843;
SINE2-1_PTr_5842	Chr01	15104899	15105093	cluster9437;	15104902;	15105080;
Helitron-N3_PTr_5846	Chr01	15118294	15118633	cluster9442;	15118498;	15118622;
SINE2-1_PTr_5861	Chr01	15149767	15149963	cluster9456;	15149777;	15149952;
Helitron-N4_PTr_5967	Chr01	15310086	15310748	cluster9576;	15310541;	15310643;
POPGY1_I-int_5988	Chr01	15334156	15334862	cluster9594;	15334663;	15334764;
tRNA-Ser_OS_6010	Chr01	15355060	15355144	cluster9617;	15355054;	15355142;
Copia-91_PTr-LTR_6100	Chr01	15521073	15522760	cluster9755;	15521134;	15521735;
SINE2-1_PTr_6106	Chr01	15547069	15547188	cluster9769;	15547070;	15547188;
hAT-6_PTr_6113	Chr01	15556780	15556941	cluster9774;	15556775;	15556843;
L1-5_PTr_6124	Chr01	15570048	15570170	cluster9784;	15570071;	15570190;
Copia47-PTR_I-int_6132	Chr01	15587552	15589646	cluster9800;	15587626;	15587678;
DNA-3-1_PTr_6180	Chr01	15666580	15666817	cluster9854;	15666583;	15666821;
Gypsy-79_PTr-LTR_6192	Chr01	15691060	15691891	cluster9879;	15691060;	15691545;
Caulimovirus-1_PTr_6205	Chr01	15704569	15709429	cluster9890;	15704595;	15708751;
Caulimovirus-1_PTr_6206	Chr01	15709515	15715988	cluster9893;	15711428;	15716003;
Gypsy-76_PTr-LTR_6207	Chr01	15717157	15717324	cluster9895;	15717251;	15717333;
Gypsy18-PTR_I-int_6226	Chr01	15764010	15765831	cluster9940;	15764009;	15764153;
Copia-3_PTri-I_6231	Chr01	15770586	15770680	cluster9946;	15770418;	15770681;
hAT-5B_PTr_6306	Chr01	15913311	15913457	cluster10059;	15912904;	15913459;
Copia-55_PTr-I_6322	Chr01	15969869	15971462	cluster10093;	15971285;	15971349;
SINE2-2_PTr_6345	Chr01	16019416	16019585	cluster10120;	16019362;	16019586;
EnSpm3_PT_6348	Chr01	16021530	16027007	cluster10124;	16026706;	16026845;
hAT-3_PTr_6373	Chr01	16094501	16094637	cluster10179;	16094504;	16094834;
hAT-3_PTr_6374	Chr01	16094600	16094642	cluster10179;	16094504;	16094834;
hAT-3_PTr_6375	Chr01	16094705	16094854	cluster10179;	16094504;	16094834;
Harbinger1_PTr_6392	Chr01	16127530	16131593	cluster10204;	16127599;	16129405;
Helitron-1_PTr_6474	Chr01	16284881	16285025	cluster10321;	16284824;	16285093;
Gypsy-25_PTr-LTR_6642	Chr01	16551695	16551754	cluster10501;	16551634;	16552096;
Gypsy-25_PTr-LTR_6643	Chr01	16551807	16552287	cluster10501;	16551634;	16552096;
Gypsy-25_PTr-LTR_6645	Chr01	16553354	16554334	cluster10505;	16554045;	16554422;
Gypsy-79_PTr-LTR_6656	Chr01	16569459	16569823	cluster10514;	16569674;	16569742;
SINE2-1_PTr_6657	Chr01	16570445	16570565	cluster10515;	16570471;	16570568;
Helitron-1_PTr_6664	Chr01	16578355	16579353	cluster10525;	16578860;	16579258;
Helitron-N3_PTr_6674	Chr01	16597761	16598513	cluster10530;	16597919;	16598279;
Copia-82_PT-I_6687	Chr01	16613145	16614756	cluster10541;	16614369;	16614448;
Copia-55_PTr-I_6715	Chr01	16646105	16646489	cluster10565;	16646209;	16646252;
Copia40-PTR_I-int_6744	Chr01	16712390	16713734	cluster10610;	16713505;	16713563;
ENSPM1_PT_6778	Chr01	16749292	16755288	cluster10634;	16752154;	16754281;
Helitron-1_PTr_6786	Chr01	16768947	16769114	cluster10647;	16768941;	16769175;
EnSpm2_PTr_6791	Chr01	16777688	16781171	cluster10661;cluster10662;	16779415;16779718;	16779463;16780080;
EnSpm2_PTr_6794	Chr01	16783782	16783919	cluster10666;	16783726;	16783930;
Gypsy-28_PTr-I_6826	Chr01	16809730	16810790	cluster10697;	16810099;	16810290;
Copia40-PTR_I-int_6845	Chr01	16837523	16839171	cluster10720;	16838557;	16838623;
Copia40-PTR_I-int_6846	Chr01	16839382	16840868	cluster10721;	16839546;	16839608;
Copia-65_PT-I_6848	Chr01	16841317	16841758	cluster10722;	16841572;	16841726;
Gypsy-29_PTr-LTR_6888	Chr01	16900823	16901512	cluster10781;	16900883;	16900940;
Gypsy-27_PTr-I_6989	Chr01	17049554	17051155	cluster10894;	17051006;	17051097;
Helitron-N4_PTr_6996	Chr01	17054861	17055190	cluster10898;	17054987;	17055035;
Gypsy-79_PTr-LTR_7021	Chr01	17102147	17103386	cluster10931;	17102796;	17103266;
Gypsy13-PTR_I-int_7022	Chr01	17103388	17103831	cluster10932;	17103417;	17103449;
Gypsy13-PTR_I-int_7025	Chr01	17104596	17105369	cluster10934;	17104952;	17105026;
POPGY2_LTR_7026	Chr01	17105374	17106850	cluster10936;	17106078;	17106847;
Gypsy13-PTR_I-int_7027	Chr01	17106853	17108690	cluster10939;cluster10940;	17108057;17108306;	17108198;17108427;
Gypsy-79_PTr-LTR_7032	Chr01	17110042	17110807	cluster10942;cluster10943;	17110131;17110291;	17110165;17110736;
Gypsy-71_PTr-LTR_7034	Chr01	17112965	17113325	cluster10946;	17113047;	17113283;
Gypsy-29_PTr-I_7035	Chr01	17113356	17114432	cluster10947;	17113725;	17113982;
Gypsy-71_PTr-LTR_7052	Chr01	17154724	17155678	cluster10961;	17154719;	17156289;
Gypsy-71_PTr-LTR_7053	Chr01	17156002	17156287	cluster10961;	17154719;	17156289;
ENSPM1_PT_7077	Chr01	17198972	17200608	cluster10999;	17200232;	17200267;
Gypsy-25_PTr-LTR_7086	Chr01	17218012	17218456	cluster11012;	17218045;	17218123;
Ogre-PT2_LTR_7087	Chr01	17218491	17219079	cluster11013;	17218404;	17219143;
Helitron-1_PTr_7094	Chr01	17233960	17234067	cluster11025;	17233975;	17234010;
Copia-55_PTr-LTR_7131	Chr01	17321682	17322450	cluster11072;	17321777;	17321997;
Gypsy4-PTR_I-int_7147	Chr01	17339032	17343724	cluster11094;	17340739;	17340802;
L1-1_PTr_7163	Chr01	17373821	17374266	cluster11117;	17373890;	17374073;
Copia-55_PTr-LTR_7180	Chr01	17409307	17410920	cluster11140;	17409546;	17410235;
Helitron-N2_PTr_7247	Chr01	17509639	17509762	cluster11226;	17509655;	17509767;
Gypsy-73_PTr-LTR_7282	Chr01	17567408	17568198	cluster11290;	17567334;	17567717;
Gypsy-78_PTr-I_7283	Chr01	17568763	17573194	cluster11293;	17568851;	17568904;
POPGY2_LTR_7413	Chr01	17750174	17750729	cluster11434;	17750173;	17751568;
POPGY2_LTR_7414	Chr01	17750713	17750766	cluster11434;	17750173;	17751568;
POPGY2_LTR_7415	Chr01	17750796	17751610	cluster11434;	17750173;	17751568;
Gypsy-72_PTr-LTR_7525	Chr01	17916514	17926961	cluster11584;	17921969;	17922029;
Gypsy-72_PTr-LTR_7544	Chr01	17958325	17967948	cluster11625;cluster11626;	17960678;17961080;	17960976;17961170;
Gypsy-72_PTr-LTR_7554	Chr01	17989551	17997291	cluster11674;	17991084;	17991725;
Gypsy-27_PTr-LTR_7638	Chr01	18132553	18132809	cluster11850;	18132505;	18133351;
Gypsy-28_PTr-LTR_7639	Chr01	18132810	18133171	cluster11850;	18132505;	18133351;
Gypsy-76_PTr-LTR_7640	Chr01	18133166	18133364	cluster11850;	18132505;	18133351;
Ogre-PT2_I-int_7662	Chr01	18159392	18165455	cluster11891;cluster11898;	18161721;18165191;	18161992;18165359;
Gypsy-27_PTr-I_7733	Chr01	18215801	18215875	cluster11951;	18215464;	18216440;
Gypsy-28_PTr-LTR_7769	Chr01	18252510	18252989	cluster11979;	18252512;	18253031;
Ogre-PT2_I-int_7776	Chr01	18260282	18261189	cluster11983;	18260880;	18260960;
Gypsy-27_PTr-LTR_7864	Chr01	18333824	18334041	cluster12050;	18333715;	18334411;
Gypsy-27_PTr-LTR_7865	Chr01	18334042	18334411	cluster12050;	18333715;	18334411;
Gypsy-25_PTr-I_7968	Chr01	18418644	18420812	cluster12142;	18420122;	18420155;
L1-1_PTr_7996	Chr01	18459791	18462193	cluster12192;	18459736;	18465627;
Gypsy10-PTR_I-int_7997	Chr01	18462192	18462454	cluster12192;	18459736;	18465627;
Gypsy10-PTR_LTR_7998	Chr01	18462455	18463392	cluster12192;	18459736;	18465627;
Gypsy-25_PTr-LTR_7999	Chr01	18463393	18465254	cluster12192;	18459736;	18465627;
Gypsy-25_PTr-LTR_8000	Chr01	18465248	18465722	cluster12192;	18459736;	18465627;
Gypsy-29_PTr-I_8030	Chr01	18500047	18502251	cluster12224;cluster12225;	18500913;18501185;	18500972;18501221;
Gypsy-29_PTr-I_8033	Chr01	18505866	18508759	cluster12237;cluster12238;	18506647;18507010;	18506722;18507044;
Gypsy-25_PTr-LTR_8039	Chr01	18512426	18514422	cluster12243;	18512309;	18515767;
Gypsy-25_PTr-LTR_8040	Chr01	18514416	18514848	cluster12243;	18512309;	18515767;
POPGY2_LTR_8041	Chr01	18514850	18515710	cluster12243;	18512309;	18515767;
Ogre-PT2_I-int_8060	Chr01	18538207	18541247	cluster12264;	18540040;	18540837;
Ogre-PT3_I-int_8074	Chr01	18559686	18562368	cluster12290;	18560445;	18560516;
Ogre-PT2_LTR_8077	Chr01	18564786	18565101	cluster12295;	18564867;	18564960;
Gypsy-72_PTr-LTR_8101	Chr01	18595404	18595606	cluster12343;	18595437;	18595575;
Gypsy18-PTR_I-int_8200	Chr01	18728175	18734448	cluster12445;	18731559;	18732014;
Gypsy-29_PTr-LTR_8218	Chr01	18763860	18764804	cluster12466;	18763792;	18764803;
Gypsy-73_PTr-LTR_8255	Chr01	18823106	18824608	cluster12510;	18823909;	18823987;
Copia43-PTR_I-int_8259	Chr01	18827559	18827935	cluster12518;	18827668;	18828196;
Gypsy-79_PTr-LTR_8260	Chr01	18827628	18828376	cluster12518;	18827668;	18828196;
Gypsy-29_PTr-I_8339	Chr01	18931946	18932295	cluster12601;	18932172;	18932203;
Gypsy-79_PTr-LTR_8373	Chr01	18973706	18976202	cluster12650;cluster12651;	18975267;18975608;	18975311;18976132;
Caulimovirus-1_PTr_8501	Chr01	19162821	19163041	cluster12817;	19162859;	19163736;
Caulimovirus-1_PTr_8502	Chr01	19163521	19163700	cluster12817;	19162859;	19163736;
Caulimovirus-1_PTr_8505	Chr01	19165752	19167448	cluster12819;	19166131;	19166234;
GYPOT1_LTR_8525	Chr01	19204853	19207131	cluster12851;	19205041;	19207043;
Gypsy18-PTR_I-int_8536	Chr01	19233690	19234852	cluster12871;	19234206;	19234655;
Gypsy-26_PTr-LTR_8607	Chr01	19357446	19358157	cluster12954;	19357748;	19358098;
Helitron-N3_PTr_8656	Chr01	19455263	19455278	cluster13020;	19455235;	19455529;
Helitron-N2_PTr_8657	Chr01	19455304	19455686	cluster13020;	19455235;	19455529;
Helitron-1_PTr_8745	Chr01	19580470	19580602	cluster13120;	19580504;	19580792;
Copia49-PTR_I-int_8752	Chr01	19595028	19595730	cluster13130;	19595647;	19595690;
SINE2-1_PTr_8794	Chr01	19642900	19643045	cluster13154;	19642902;	19643240;
Ogre-PT1_I-int_8836	Chr01	19704042	19705592	cluster13203;	19705299;	19705411;
Gypsy23-PTR_I-int_8852	Chr01	19729303	19731452	cluster13219;	19730984;	19731064;
hAT-7_PTr_8875	Chr01	19789178	19789366	cluster13263;	19789093;	19790388;
hAT-1N_PTr_8876	Chr01	19789879	19790180	cluster13263;	19789093;	19790388;
Gypsy-30_PTr-LTR_8877	Chr01	19790181	19790282	cluster13263;	19789093;	19790388;
Gypsy13-PTR_I-int_8900	Chr01	19812342	19812935	cluster13282;	19812783;	19812915;
EnSpm3_PT_8980	Chr01	19929557	19931921	cluster13366;	19930230;	19931345;
ENSPM1_PT_8986	Chr01	19939024	19939075	cluster13371;	19938924;	19943117;
ENSPM1_PT_8987	Chr01	19939073	19943114	cluster13371;	19938924;	19943117;
Copia-56_PTr-I_9051	Chr01	20030621	20032213	cluster13453;	20031192;	20031383;
Gypsy18-PTR_I-int_9053	Chr01	20034317	20036222	cluster13457;	20035080;	20035722;
Gypsy-72_PTr-LTR_9088	Chr01	20085469	20086966	cluster13495;cluster13496;	20085523;20086437;	20086331;20086924;
ENSPM1_PT_9099	Chr01	20108910	20109201	cluster13514;	20108579;	20110825;
ENSPM1_PT_9100	Chr01	20109255	20109426	cluster13514;	20108579;	20110825;
EnSpm1B_PT_9101	Chr01	20110022	20110144	cluster13514;	20108579;	20110825;
ENSPM1_PT_9102	Chr01	20110213	20110323	cluster13514;	20108579;	20110825;
L1-3_PTr_9103	Chr01	20110326	20110411	cluster13514;	20108579;	20110825;
Gypsy-72_PTr-LTR_9186	Chr01	20218233	20219572	cluster13580;	20219070;	20219530;
EnSpm3_PT_9301	Chr01	20389140	20392966	cluster13705;	20389530;	20397766;
EnSpm3_PT_9302	Chr01	20393006	20395671	cluster13705;	20389530;	20397766;
EnSpm3_PT_9303	Chr01	20395793	20398782	cluster13705;	20389530;	20397766;
Helitron-N1_PTr_9341	Chr01	20463256	20465032	cluster13749;	20463323;	20465067;
Gypsy-76_PTr-LTR_9370	Chr01	20532918	20534078	cluster13782;	20533465;	20533576;
Ogre-PT2_I-int_9400	Chr01	20611256	20611689	cluster13837;	20611325;	20611633;
hAT-3_PTr_9406	Chr01	20623711	20624103	cluster13849;	20623711;	20623898;
Copia42-PTR_I-int_9428	Chr01	20677665	20679156	cluster13877;	20678093;	20678216;
Gypsy-76_PTr-LTR_9446	Chr01	20695801	20696231	cluster13890;	20695796;	20695927;
DNA-3-2B_PTr_9454	Chr01	20709463	20709819	cluster13895;	20709482;	20709649;
Helitron-N3_PTr_9470	Chr01	20744128	20744377	cluster13926;	20744089;	20744427;
Copia47-PTR_I-int_9478	Chr01	20760951	20765164	cluster13948;	20764396;	20764659;
Helitron-1_PTr_9489	Chr01	20792254	20792374	cluster13975;	20792224;	20792433;
Copia-91_PTr-LTR_9522	Chr01	20853452	20854400	cluster14011;	20853420;	20854200;
Copia43-PTR_I-int_9598	Chr01	20996831	20997600	cluster14111;	20996942;	20997140;
Helitron-N3_PTr_9626	Chr01	21060354	21061071	cluster14159;	21060578;	21060641;
Copia-56_PTr-I_9637	Chr01	21102073	21106411	cluster14190;	21104923;	21105068;
Copia-56_PTr-LTR_9638	Chr01	21106412	21106562	cluster14193;	21106393;	21106508;
Gypsy18-PTR_LTR_9672	Chr01	21176651	21178270	cluster14232;	21177931;	21178257;
Helitron-1_PTr_9687	Chr01	21208037	21208178	cluster14251;	21207984;	21208191;
Ogre-PT3_I-int_9700	Chr01	21226333	21237944	cluster14265;	21228220;	21228265;
hAT-1N_PTr_9708	Chr01	21254626	21254898	cluster14289;	21254373;	21254836;
EnSpm3_PT_9751	Chr01	21317442	21317679	cluster14339;	21317512;	21317618;
Copia-56_PTr-I_9759	Chr01	21331954	21333623	cluster14354;	21333251;	21333411;
Helitron-N4_PTr_9779	Chr01	21366456	21366611	cluster14377;	21366480;	21366881;
Helitron-N4_PTr_9780	Chr01	21366618	21366790	cluster14377;	21366480;	21366881;
Helitron-N4_PTr_9781	Chr01	21366793	21366897	cluster14377;	21366480;	21366881;
Helitron-1_PTr_9791	Chr01	21396406	21396978	cluster14409;	21396694;	21396819;
Gypsy-74_PTr-LTR_9806	Chr01	21426078	21427011	cluster14432;	21426109;	21426301;
Ogre-PT1_I-int_9853	Chr01	21516784	21517099	cluster14502;	21516693;	21516992;
Helitron-N4_PTr_9878	Chr01	21534821	21535317	cluster14528;	21534993;	21535070;
L1-3_PTr_9880	Chr01	21538254	21539091	cluster14532;	21538335;	21538713;
Helitron-N3_PTr_9898	Chr01	21552500	21553546	cluster14552;	21552637;	21552698;
Helitron-N4_PTr_9900	Chr01	21555280	21555767	cluster14555;	21555517;	21555552;
Gypsy-79_PTr-LTR_9918	Chr01	21579341	21581615	cluster14574;	21581013;	21581551;
Helitron-1_PTr_9960	Chr01	21639668	21639790	cluster14624;	21639681;	21639785;
DNA-3-1_PTr_9961	Chr01	21641079	21641874	cluster14626;	21641084;	21641832;
L1-4_PTr_9985	Chr01	21743833	21747628	cluster14686;cluster14687;cluster14689;cluster14690;	21745310;21745533;21747107;21747387;	21745396;21745657;21747217;21747646;
Ogre-PT1_I-int_9991	Chr01	21754564	21755080	cluster14708;	21755012;	21755085;
DNA-3-1_PTr_10009	Chr01	21790839	21791621	cluster14726;	21790856;	21791622;
DNA-3-2B_PTr_10020	Chr01	21838788	21839158	cluster14758;	21838714;	21839168;
Helitron-N3_PTr_10023	Chr01	21844067	21845068	cluster14764;	21844154;	21844347;
L1-2_PTr_10044	Chr01	21912011	21917638	cluster14820;	21914244;	21914522;
Copia-3_PTri-I_10056	Chr01	21933802	21933883	cluster14844;	21933814;	21934566;
Gypsy-79_PTr-LTR_10057	Chr01	21933945	21934281	cluster14844;	21933814;	21934566;
Gypsy-79_PTr-LTR_10058	Chr01	21934283	21934469	cluster14844;	21933814;	21934566;
Ogre-PT2_I-int_10105	Chr01	21977910	21978481	cluster14872;	21978273;	21978412;
Ogre-PT1_I-int_10113	Chr01	21983977	21984246	cluster14878;	21983987;	21984091;
Gypsy-79_PTr-LTR_10118	Chr01	21988387	21989929	cluster14885;	21989233;	21990030;
Helitron-1_PTr_10121	Chr01	21999495	21999627	cluster14889;	21999513;	21999617;
EnSpm1B_PT_10173	Chr01	22094352	22095503	cluster14961;	22094654;	22094756;
ENSPM1_PT_10178	Chr01	22102849	22103271	cluster14975;	22103208;	22103306;
ENSPM1_PT_10259	Chr01	22196892	22200787	cluster15050;cluster15051;	22197443;22197891;	22197686;22197925;
Helitron-N3_PTr_10307	Chr01	22269631	22270817	cluster15097;	22270444;	22270687;
ENSPM1_PT_10318	Chr01	22286736	22287360	cluster15106;	22286734;	22287442;
EnSpm3_PT_10328	Chr01	22305085	22308381	cluster15114;	22305158;	22308369;
SINE2-2_PTr_10357	Chr01	22362567	22362729	cluster15150;	22362565;	22362710;
Helitron-1_PTr_10428	Chr01	22501782	22503362	cluster15256;	22502780;	22502984;
PTr-3_10429	Chr01	22504082	22504115	cluster15257;	22503962;	22504124;
Helitron-N1_PTr_10455	Chr01	22573651	22575931	cluster15293;	22574505;	22575924;
Caulimovirus-1_PTr_10460	Chr01	22590768	22595744	cluster15302;	22591664;	22591785;
Helitron-1_PTr_10465	Chr01	22608076	22608193	cluster15314;	22607864;	22608238;
hAT-1N_PTr_10467	Chr01	22608856	22609004	cluster15315;	22608792;	22609103;
hAT-3_PTr_10468	Chr01	22608975	22609167	cluster15315;	22608792;	22609103;
Gypsy-78_PTr-I_10577	Chr01	22736930	22737383	cluster15439;	22736976;	22737096;
Ogre-PT1_I-int_10602	Chr01	22764117	22765372	cluster15476;	22765042;	22765137;
EnSpm3_PT_10625	Chr01	22794355	22799531	cluster15503;	22796617;	22796947;
Gypsy5-PTR_I-int_10647	Chr01	22835194	22839604	cluster15528;	22835670;	22835754;
EnSpm3_PT_10684	Chr01	22871968	22872032	cluster15572;	22871633;	22872485;
EnSpm3_PT_10685	Chr01	22872132	22872296	cluster15572;	22871633;	22872485;
Gypsy-79_PTr-LTR_10686	Chr01	22872352	22872543	cluster15572;	22871633;	22872485;
Ogre-PT2_I-int_10711	Chr01	22892939	22904748	cluster15616;	22902484;	22902566;
hAT-5B_PTr_10740	Chr01	22928049	22928204	cluster15649;	22927409;	22928204;
Copia-71_PT-I_10755	Chr01	22941572	22941919	cluster15662;	22941675;	22941816;
Gypsy-71_PTr-LTR_10769	Chr01	22947765	22948448	cluster15671;	22948180;	22948285;
POPGY2_LTR_10794	Chr01	22980932	22981052	cluster15713;	22980982;	22981031;
SINE2-1_PTr_10827	Chr01	23079338	23079530	cluster15781;	23079364;	23079529;
POPGY2_LTR_10840	Chr01	23098095	23098177	cluster15795;	23098062;	23104092;
POPGY2_LTR_10841	Chr01	23098235	23099639	cluster15795;	23098062;	23104092;
POPGY1_I-int_10842	Chr01	23099638	23101570	cluster15795;	23098062;	23104092;
POPGY1_I-int_10843	Chr01	23101597	23105342	cluster15795;	23098062;	23104092;
POPGY1_I-int_10859	Chr01	23128460	23129699	cluster15816;	23129003;	23129361;
Gypsy-39_PT-I_10870	Chr01	23139858	23145991	cluster15826;cluster15828;	23143965;23145473;	23144136;23145600;
Copia19-PTR_I-int_10881	Chr01	23159525	23164080	cluster15848;	23161943;	23162128;
Gypsy-26_PTr-LTR_10915	Chr01	23200379	23201279	cluster15876;cluster15877;	23200491;23200828;	23200541;23201254;
Gypsy-79_PTr-LTR_10916	Chr01	23201383	23201564	cluster15878;	23201407;	23201492;
POPGY2_LTR_10921	Chr01	23204881	23205944	cluster15880;	23204905;	23205915;
Gypsy-79_PTr-LTR_10922	Chr01	23207412	23207614	cluster15883;	23207411;	23207984;
Ogre-PT3_LTR_10923	Chr01	23207640	23207833	cluster15883;	23207411;	23207984;
Ogre-PT3_LTR_10924	Chr01	23207858	23208044	cluster15883;	23207411;	23207984;
Gypsy-79_PTr-LTR_10960	Chr01	23243844	23244212	cluster15922;	23243923;	23244113;
Gypsy-79_PTr-LTR_10967	Chr01	23249420	23250444	cluster15931;	23249493;	23250143;
Gypsy-71_PTr-LTR_10984	Chr01	23259261	23259427	cluster15950;	23259254;	23259999;
Ogre-PT3_LTR_10985	Chr01	23259346	23260019	cluster15950;	23259254;	23259999;
EnSpm3_PT_10988	Chr01	23262986	23263126	cluster15952;	23263000;	23263280;
Gypsy-79_PTr-LTR_11016	Chr01	23289899	23291127	cluster15972;	23290284;	23290450;
Gypsy13-PTR_I-int_11018	Chr01	23291582	23293089	cluster15975;	23291876;	23292316;
Copia43-PTR_I-int_11057	Chr01	23324392	23325355	cluster16015;	23324653;	23325021;
Copia43-PTR_I-int_11063	Chr01	23328322	23337933	cluster16022;cluster16025;cluster16027;cluster16030;	23329640;23331790;23332415;23334127;	23330455;23331971;23332749;23334174;
Gypsy-79_PTr-LTR_11079	Chr01	23346328	23347006	cluster16050;	23346392;	23347060;
Copia-56_PTr-LTR_11091	Chr01	23360176	23360286	cluster16064;	23360170;	23361001;
Copia-56_PTr-I_11092	Chr01	23360288	23361662	cluster16064;	23360170;	23361001;
SINE2-1_PTr_11118	Chr01	23382899	23383093	cluster16086;	23382900;	23383080;
Copia43-PTR_I-int_11183	Chr01	23435048	23438146	cluster16150;	23435764;	23435893;
Copia-3_PTri-I_11215	Chr01	23455932	23456139	cluster16169;	23455851;	23456161;
SINE2-1_PTr_11249	Chr01	23486792	23486988	cluster16212;	23486798;	23486986;
POPGY2_LTR_11268	Chr01	23534357	23535307	cluster16248;	23534444;	23535987;
Gypsy-30_PTr-LTR_11269	Chr01	23535308	23536053	cluster16248;	23534444;	23535987;
Ogre-PT2_LTR_11287	Chr01	23560108	23562526	cluster16269;	23560144;	23560840;
Gypsy5-PTR_I-int_11295	Chr01	23569158	23570188	cluster16274;	23569280;	23569400;
Helitron-N3_PTr_11298	Chr01	23579477	23580353	cluster16278;	23579972;	23580155;
Copia5-PTR_I-int_11314	Chr01	23626042	23630661	cluster16303;cluster16309;	23627229;23629944;	23627363;23630890;
Copia5-PTR_LTR_11315	Chr01	23630669	23630978	cluster16309;	23629944;	23630890;
Copia-54_PTr-I_11363	Chr01	23690318	23694989	cluster16364;	23692203;	23693006;
Ogre-PT2_LTR_11391	Chr01	23740466	23743206	cluster16410;	23740478;	23741098;
Ogre-PT2_I-int_11392	Chr01	23743206	23754119	cluster16413;	23742294;	23744833;
Ogre-PT2_LTR_11394	Chr01	23755241	23757984	cluster16433;	23756581;	23756779;
Copia-56_PTr-LTR_11401	Chr01	23768811	23768967	cluster16447;	23768760;	23769002;
L1-2_PTr_11408	Chr01	23783723	23784881	cluster16454;	23783886;	23784386;
Gypsy-79_PTr-LTR_11425	Chr01	23807816	23808774	cluster16477;cluster16478;	23807739;23808730;	23808628;23808789;
Helitron-1_PTr_11453	Chr01	23846352	23846942	cluster16512;cluster16513;	23846417;23846600;	23846497;23846725;
EnSpm1B_PT_11461	Chr01	23869353	23869588	cluster16534;	23869501;	23869643;
Copia-54_PTr-LTR_11484	Chr01	23914028	23914192	cluster16560;	23914031;	23914180;
Gypsy-30_PTr-LTR_11510	Chr01	23940049	23940442	cluster16596;	23940111;	23940456;
Gypsy-71_PTr-LTR_11511	Chr01	23940306	23940481	cluster16596;	23940111;	23940456;
ENSPM1_PT_11527	Chr01	23961858	23964353	cluster16615;	23961853;	23962469;
DNA-3-2B_PTr_11533	Chr01	23966945	23966988	cluster16622;	23966905;	23967213;
Ogre-PT3_LTR_11534	Chr01	23967001	23967244	cluster16622;	23966905;	23967213;
EnSpm2_PTr_11686	Chr01	24243848	24244890	cluster16847;	24244073;	24245189;
Helitron-N1_PTr_11709	Chr01	24267528	24269221	cluster16870;	24267594;	24269215;
hAT-1_PTr_11712	Chr01	24273836	24273895	cluster16872;	24273786;	24274113;
Helitron-1_PTr_11713	Chr01	24273967	24274111	cluster16872;	24273786;	24274113;
DNA-3-1_PTr_11791	Chr01	24452902	24453128	cluster16984;	24452782;	24453061;
Helitron-1_PTr_11822	Chr01	24523002	24523153	cluster17030;	24523064;	24523187;
Copia-74_PT-I_11890	Chr01	24703022	24705329	cluster17158;	24703622;	24703731;
DNA-3-2B_PTr_11927	Chr01	24810667	24810908	cluster17219;	24809610;	24811277;
DNA-3-3_PTr_11928	Chr01	24811062	24811275	cluster17219;	24809610;	24811277;
Helitron-1_PTr_11947	Chr01	24874770	24874898	cluster17243;	24874784;	24874921;
Helitron-N3_PTr_11964	Chr01	24911881	24912460	cluster17278;	24912233;	24912335;
Copia-3_PTri-I_11974	Chr01	24953146	24953358	cluster17316;	24953147;	24953440;
Copia-3_PTri-I_11975	Chr01	24953359	24953436	cluster17316;	24953147;	24953440;
Copia-3_PTri-I_11976	Chr01	24956046	24956111	cluster17317;	24956044;	24956260;
hAT-7_PTr_11977	Chr01	24956112	24956381	cluster17317;	24956044;	24956260;
hAT-5_PTr_11981	Chr01	24957181	24957270	cluster17319;	24957178;	24957304;
Copia-3_PTri-I_11998	Chr01	24998141	24998352	cluster17361;	24998102;	24998325;
Copia-91_PTr-LTR_12067	Chr01	25143059	25143480	cluster17448;cluster17449;	25143137;25143279;	25143172;25143592;
DNA-3-1_PTr_12079	Chr01	25166260	25167095	cluster17472;	25166259;	25166496;
Helitron-1_PTr_12095	Chr01	25226058	25226190	cluster17505;	25226085;	25226272;
SINE2-2_PTr_12101	Chr01	25242402	25242572	cluster17513;	25242402;	25242567;
Helitron-N4_PTr_12108	Chr01	25253427	25253491	cluster17520;	25253268;	25254776;
Helitron-N4_PTr_12109	Chr01	25253495	25253650	cluster17520;	25253268;	25254776;
Helitron-N4_PTr_12110	Chr01	25253663	25253746	cluster17520;	25253268;	25254776;
Helitron-N4_PTr_12111	Chr01	25253858	25254049	cluster17520;	25253268;	25254776;
Helitron-N4_PTr_12112	Chr01	25254077	25254134	cluster17520;	25253268;	25254776;
Helitron-N4_PTr_12113	Chr01	25254131	25254286	cluster17520;	25253268;	25254776;
Helitron-N4_PTr_12114	Chr01	25254310	25254467	cluster17520;	25253268;	25254776;
Helitron-N4_PTr_12115	Chr01	25254470	25254605	cluster17520;	25253268;	25254776;
Helitron-N4_PTr_12116	Chr01	25254590	25254729	cluster17520;	25253268;	25254776;
Helitron-1_PTr_12119	Chr01	25256310	25256448	cluster17522;	25256342;	25256455;
hAT-3_PTr_12139	Chr01	25310542	25310714	cluster17583;	25310329;	25310897;
hAT-5B_PTr_12145	Chr01	25330633	25330779	cluster17598;	25330632;	25330890;
Helitron-N3_PTr_12157	Chr01	25356978	25358082	cluster17620;	25357683;	25357990;
Helitron-1_PTr_12167	Chr01	25386546	25386664	cluster17638;	25386492;	25386675;
Helitron-N3_PTr_12176	Chr01	25401986	25402052	cluster17648;	25402009;	25402055;
DNA-3-1_PTr_12214	Chr01	25451775	25451904	cluster17691;	25451724;	25452035;
GYPOT1_LTR_12228	Chr01	25500053	25502186	cluster17733;	25500019;	25502225;
Helitron-N2_PTr_12325	Chr01	25743082	25743389	cluster17879;	25743171;	25743262;
Helitron-N4_PTr_12357	Chr01	25805371	25805543	cluster17916;	25805360;	25805909;
Helitron-N4_PTr_12358	Chr01	25805530	25805657	cluster17916;	25805360;	25805909;
Helitron-N4_PTr_12359	Chr01	25805644	25805801	cluster17916;	25805360;	25805909;
SINE2-1_PTr_12368	Chr01	25826426	25826610	cluster17927;	25826424;	25826705;
Helitron-N3_PTr_12370	Chr01	25828273	25828389	cluster17928;	25828266;	25828512;
Copia-3_PTri-I_12381	Chr01	25844867	25844980	cluster17939;	25844886;	25845072;
SINE2-2_PTr_12382	Chr01	25844981	25845087	cluster17939;	25844886;	25845072;
Helitron-N3_PTr_12393	Chr01	25860786	25861909	cluster17957;	25861601;	25861847;
Copia-3_PTri-I_12443	Chr01	25994037	25994105	cluster18059;	25994031;	25994301;
Copia-55_PTr-LTR_12490	Chr01	26064742	26065726	cluster18119;	26065195;	26065373;
Copia-3_PTri-I_12491	Chr01	26066474	26066551	cluster18120;	26066475;	26066766;
Copia-3_PTri-I_12492	Chr01	26066552	26066771	cluster18120;	26066475;	26066766;
Helitron-N2_PTr_12552	Chr01	26205703	26206145	cluster18201;	26205820;	26205955;
DNA-3-1_PTr_12561	Chr01	26216335	26217150	cluster18212;	26216222;	26217094;
DNA-3-1_PTr_12563	Chr01	26224840	26225668	cluster18223;	26224782;	26225603;
Helitron-1_PTr_12578	Chr01	26264510	26264638	cluster18277;	26264490;	26264621;
hAT-6_PTr_12590	Chr01	26325943	26326067	cluster18329;	26325959;	26326044;
Helitron-N3_PTr_12625	Chr01	26407958	26408028	cluster18395;	26407745;	26408011;
Helitron-N3_PTr_12669	Chr01	26555212	26556183	cluster18484;	26555642;	26555839;
Helitron-N3_PTr_12741	Chr01	26748247	26748478	cluster18618;	26748288;	26748697;
EnSpm3_PT_12749	Chr01	26758066	26758370	cluster18628;	26758124;	26758198;
Gypsy-25_PTr-LTR_12757	Chr01	26772103	26772639	cluster18647;	26772095;	26772311;
Helitron-1_PTr_12760	Chr01	26775943	26776636	cluster18652;	26776534;	26776676;
Helitron-N4_PTr_12768	Chr01	26814817	26815463	cluster18681;	26815139;	26815300;
Copia-54_PTr-I_12777	Chr01	26846041	26850495	cluster18694;	26846041;	26850662;
Copia-54_PTr-LTR_12778	Chr01	26850496	26850660	cluster18694;	26846041;	26850662;
ENSPM1_PT_12779	Chr01	26851667	26852365	cluster18695;cluster18696;	26851835;26852186;	26851978;26852219;
Helitron-1_PTr_12805	Chr01	26885230	26885353	cluster18719;	26885006;	26885592;
Gypsy-30_PTr-LTR_12820	Chr01	26909795	26910407	cluster18743;	26909768;	26910631;
Gypsy-30_PTr-LTR_12821	Chr01	26910399	26910726	cluster18743;	26909768;	26910631;
Helitron-N3_PTr_12829	Chr01	26917228	26917460	cluster18747;	26917203;	26917347;
Caulimovirus-1_PTr_12835	Chr01	26923500	26923759	cluster18752;	26923536;	26924186;
Caulimovirus-1_PTr_12836	Chr01	26923756	26925114	cluster18752;	26923536;	26924186;
Caulimovirus-1_PTr_12838	Chr01	26925220	26926493	cluster18756;	26925623;	26925731;
Ogre-PT3_I-int_12852	Chr01	26944335	26946133	cluster18776;	26944581;	26944899;
Caulimovirus-1_PTr_12880	Chr01	26972622	26974133	cluster18796;	26972845;	26973205;
Copia19-PTR_I-int_12890	Chr01	26985897	26987179	cluster18812;	26986843;	26986950;
Copia22-PTR_I-int_12916	Chr01	27042241	27046770	cluster18864;	27045848;	27046113;
Copia-91_PTr-LTR_12919	Chr01	27048240	27048548	cluster18868;	27048298;	27049033;
Copia-91_PTr-LTR_12920	Chr01	27048549	27048795	cluster18868;	27048298;	27049033;
Copia-91_PTr-LTR_12921	Chr01	27048801	27049106	cluster18868;	27048298;	27049033;
Copia43-PTR_I-int_12940	Chr01	27075921	27076262	cluster18881;	27076009;	27076109;
Gypsy13-PTR_LTR_12941	Chr01	27075966	27076279	cluster18881;	27076009;	27076109;
Gypsy-76_PTr-LTR_12945	Chr01	27085387	27085533	cluster18889;	27085374;	27085737;
Gypsy-74_PTr-LTR_12946	Chr01	27085559	27085737	cluster18889;	27085374;	27085737;
Helitron-N1_PTr_12955	Chr01	27099815	27100058	cluster18905;	27099636;	27100251;
Helitron-N2_PTr_12956	Chr01	27100053	27100350	cluster18905;	27099636;	27100251;
Helitron-N3_PTr_12971	Chr01	27151615	27151828	cluster18944;	27151639;	27151749;
EnSpm2_PTr_12996	Chr01	27227669	27228011	cluster18990;	27227836;	27227983;
ENSPM1_PT_12998	Chr01	27230988	27231962	cluster18995;	27231507;	27231887;
hAT-3_PTr_13062	Chr01	27446931	27447095	cluster19158;	27446486;	27447302;
hAT-6_PTr_13078	Chr01	27501480	27501681	cluster19190;	27501609;	27501669;
Helitron-1_PTr_13102	Chr01	27553661	27554324	cluster19223;	27554093;	27554243;
Copia-3_PTri-I_13126	Chr01	27613566	27613778	cluster19267;	27613565;	27613804;
Copia43-PTR_I-int_13127	Chr01	27614958	27620038	cluster19269;cluster19270;	27615597;27616108;	27615996;27616227;
Copia-54_PTr-I_13151	Chr01	27664910	27667389	cluster19311;	27666791;	27667130;
EnSpm1B_PT_13258	Chr01	27801774	27803518	cluster19438;	27803027;	27803161;
Copia-64_PT-I_13301	Chr01	27854506	27856604	cluster19478;	27854728;	27854784;
Helitron-1_PTr_13307	Chr01	27884327	27884381	cluster19500;	27884293;	27884450;
Helitron-1_PTr_13312	Chr01	27897915	27898045	cluster19508;	27897933;	27898069;
Copia22-PTR_LTR_13380	Chr01	28116835	28117086	cluster19648;	28116990;	28117096;
Gypsy5-PTR_I-int_13400	Chr01	28212530	28216953	cluster19723;	28214753;	28215039;
Gypsy5-PTR_LTR_13401	Chr01	28216954	28217429	cluster19727;	28217272;	28217420;
Helitron-1_PTr_13410	Chr01	28244694	28244827	cluster19750;	28244688;	28244801;
Helitron-N3_PTr_13420	Chr01	28275638	28275943	cluster19763;	28275830;	28275861;
Copia34-PTR_I-int_13452	Chr01	28378340	28380401	cluster19834;	28379693;	28379815;
DNA-3-1_PTr_13457	Chr01	28393523	28394435	cluster19838;	28393533;	28394401;
hAT-6_PTr_13462	Chr01	28409387	28409436	cluster19845;	28409384;	28409463;
hAT-4_PTr_13477	Chr01	28451446	28451945	cluster19863;	28451613;	28451773;
ENSPM1_PT_13493	Chr01	28473691	28482660	cluster19885;	28473686;	28477588;
SINE2-2_PTr_13512	Chr01	28515493	28515633	cluster19912;	28515494;	28515633;
hAT-3_PTr_13558	Chr01	28621780	28622082	cluster20019;	28621745;	28622082;
DNA-3-2B_PTr_13580	Chr01	28691573	28691713	cluster20060;	28691578;	28692036;
Helitron-1_PTr_13581	Chr01	28691740	28691864	cluster20060;	28691578;	28692036;
SINE2-1_PTr_13609	Chr01	28759748	28759940	cluster20111;	28759753;	28759892;
Helitron-N4_PTr_13623	Chr01	28786395	28786472	cluster20126;	28786406;	28786756;
Gypsy-76_PTr-LTR_13627	Chr01	28807818	28809017	cluster20153;	28807842;	28807959;
Gypsy-27_PTr-I_13628	Chr01	28809543	28809668	cluster20156;	28809536;	28809807;
Copia-3_PTri-I_13642	Chr01	28865699	28865771	cluster20181;	28865719;	28865862;
Copia-3_PTri-I_13643	Chr01	28865772	28865897	cluster20181;	28865719;	28865862;
Helitron-1_PTr_13650	Chr01	28877990	28878093	cluster20193;	28878003;	28878097;
Caulimovirus-2_PTr_13707	Chr01	28968639	28975241	cluster20286;	28971468;	28971563;
Helitron-N3_PTr_13708	Chr01	28976263	28976538	cluster20295;	28976285;	28976353;
EnSpm3_PT_13738	Chr01	29011307	29014134	cluster20326;	29011936;	29014179;
EnSpm3_PT_13739	Chr01	29014132	29014180	cluster20326;	29011936;	29014179;
Helitron-N4_PTr_13851	Chr01	29224270	29225258	cluster20489;cluster20491;	29224424;29225012;	29224511;29225205;
DNA-3-2B_PTr_13853	Chr01	29226978	29227136	cluster20493;	29226996;	29227288;
Helitron-1_PTr_13854	Chr01	29227155	29227281	cluster20493;	29226996;	29227288;
hAT-5B_PTr_13925	Chr01	29423875	29423962	cluster20627;	29423864;	29423964;
hAT-6_PTr_13929	Chr01	29438583	29438869	cluster20637;	29438518;	29438867;
DNA-3-2B_PTr_13947	Chr01	29475057	29475254	cluster20663;	29475048;	29475542;
DNA-3-2_PTr_13948	Chr01	29475295	29475367	cluster20663;	29475048;	29475542;
DNA-3-2_PTr_13949	Chr01	29475368	29475511	cluster20663;	29475048;	29475542;
Copia22-PTR_I-int_13968	Chr01	29556964	29559084	cluster20735;	29558539;	29558571;
Helitron-N3_PTr_14046	Chr01	29661439	29662079	cluster20820;	29661793;	29661900;
ENSPM1_PT_14052	Chr01	29669350	29670013	cluster20835;	29669663;	29669855;
ENSPM1_PT_14054	Chr01	29670574	29674303	cluster20838;	29672623;	29672801;
EnSpm3_PT_14055	Chr01	29674367	29674964	cluster20840;	29674621;	29674806;
Copia-55_PTr-LTR_14142	Chr01	29752567	29753765	cluster20935;	29752983;	29753518;
SINE2-1_PTr_14147	Chr01	29760616	29760815	cluster20942;	29760679;	29760875;
Copia40-PTR_I-int_14158	Chr01	29799531	29803763	cluster20971;	29801466;	29801531;
tRNA-Pro_OS_14168	Chr01	29820709	29820780	cluster20986;	29820709;	29820904;
DNA-3-1_PTr_14188	Chr01	29855683	29855933	cluster21009;	29855769;	29855841;
SINE2-2_PTr_14223	Chr01	29954961	29955101	cluster21068;	29954968;	29955088;
Helitron-1_PTr_14230	Chr01	29983172	29983270	cluster21083;	29983209;	29983253;
Copia31-PTR_I-int_14244	Chr01	30009243	30013256	cluster21096;	30010552;	30010602;
Copia-54_PTr-I_14271	Chr01	30102433	30103083	cluster21137;	30102421;	30102613;
Copia-60_PT-I_14276	Chr01	30111217	30115390	cluster21147;	30113034;	30113067;
Gypsy-25_PTr-I_14282	Chr01	30155086	30155529	cluster21175;	30155270;	30155367;
Copia-91_PTr-LTR_14379	Chr01	30307634	30309065	cluster21293;	30308657;	30308856;
DNA-3-1_PTr_14420	Chr01	30383053	30383358	cluster21350;	30383096;	30383200;
Helitron-N3_PTr_14451	Chr01	30428411	30429297	cluster21393;	30428644;	30429062;
hAT-1_PTr_14474	Chr01	30521322	30521908	cluster21441;	30521374;	30521752;
Helitron-N2_PTr_14515	Chr01	30588630	30590093	cluster21495;	30589800;	30590009;
hAT-5_PTr_14517	Chr01	30595429	30595544	cluster21500;	30595219;	30595595;
hAT-5_PTr_14518	Chr01	30596256	30596541	cluster21502;	30596352;	30596604;
Copia36-PTR_I-int_14554	Chr01	30656838	30659348	cluster21547;	30658106;	30658232;
Copia-93_PTr-I_14564	Chr01	30673923	30674359	cluster21569;	30673313;	30675112;
Copia-93_PTr-I_14565	Chr01	30674499	30674601	cluster21569;	30673313;	30675112;
Copia-93_PTr-LTR_14566	Chr01	30674751	30675067	cluster21569;	30673313;	30675112;
hAT-3_PTr_14576	Chr01	30684287	30685127	cluster21580;	30683751;	30685117;
hAT-4_PTr_14608	Chr01	30734106	30734667	cluster21617;	30734258;	30735092;
hAT-4_PTr_14609	Chr01	30734654	30735071	cluster21617;	30734258;	30735092;
hAT-3_PTr_14618	Chr01	30750564	30750738	cluster21633;	30750400;	30750829;
hAT-7_PTr_14619	Chr01	30750735	30750839	cluster21633;	30750400;	30750829;
hAT-3_PTr_14620	Chr01	30750752	30750851	cluster21633;	30750400;	30750829;
Copia-92_PTr-I_14641	Chr01	30808746	30810205	cluster21681;	30809143;	30809373;
SINE2-1_PTr_14686	Chr01	30891038	30891230	cluster21752;	30890894;	30891383;
DNA-3-1_PTr_14690	Chr01	30893992	30894770	cluster21756;	30893967;	30894751;
Ogre-PT3_LTR_14801	Chr01	31065783	31067436	cluster21868;	31065777;	31066188;
Ogre-PT2_I-int_14806	Chr01	31069481	31075577	cluster21873;	31070823;	31071148;
Gypsy-71_PTr-LTR_14812	Chr01	31084366	31085028	cluster21889;	31084454;	31084681;
ENSPM1_PT_14817	Chr01	31091580	31093461	cluster21897;	31093302;	31093529;
EnSpm1B_PT_14820	Chr01	31095032	31097286	cluster21902;	31095808;	31095878;
Copia-3_PTri-I_14821	Chr01	31102406	31102618	cluster21909;	31102405;	31102697;
Copia-3_PTri-I_14822	Chr01	31102619	31102696	cluster21909;	31102405;	31102697;
Helitron-N3_PTr_14825	Chr01	31104477	31105250	cluster21912;	31104841;	31104974;
Gypsy18-PTR_LTR_14892	Chr01	31204042	31205690	cluster21992;	31204055;	31205681;
Gypsy-71_PTr-LTR_14894	Chr01	31206207	31206584	cluster21993;	31206273;	31206881;
ENSPM1_PT_14896	Chr01	31207200	31207901	cluster21994;	31207267;	31207317;
Helitron-N3_PTr_14927	Chr01	31261661	31261720	cluster22035;	31261626;	31261768;
Helitron-N3_PTr_14928	Chr01	31262188	31263246	cluster22036;	31262203;	31262837;
GYPOT1_LTR_14939	Chr01	31282645	31284285	cluster22051;	31283879;	31283918;
hAT-7_PTr_14940	Chr01	31284311	31284471	cluster22052;	31284208;	31284583;
EnSpm1B_PT_14943	Chr01	31290113	31291958	cluster22060;cluster22061;cluster22062;	31290567;31291096;31291485;	31290848;31291277;31291717;
ENSPM1_PT_14944	Chr01	31292195	31294637	cluster22064;	31292319;	31292585;
Helitron-1_PTr_14947	Chr01	31297079	31297595	cluster22070;	31297331;	31297460;
Helitron-1_PTr_14948	Chr01	31302529	31303371	cluster22075;cluster22076;	31303008;31303208;	31303107;31303475;
SINE2-2_PTr_14954	Chr01	31312226	31312283	cluster22087;	31312224;	31312274;
ENSPM1_PT_14976	Chr01	31343936	31344148	cluster22117;	31343968;	31344303;
hAT-3_PTr_15089	Chr01	31582906	31583088	cluster22283;	31582916;	31583257;
hAT-3_PTr_15090	Chr01	31583101	31583257	cluster22283;	31582916;	31583257;
Copia-54_PTr-LTR_15156	Chr01	31682529	31682696	cluster22347;	31682354;	31684198;
Copia-54_PTr-I_15157	Chr01	31682714	31686265	cluster22347;	31682354;	31684198;
EnSpm3_PT_15161	Chr01	31689793	31690382	cluster22353;	31689132;	31690376;
DNA-3-1_PTr_15189	Chr01	31777124	31777268	cluster22396;	31777168;	31777255;
Gypsy-26_PTr-LTR_15210	Chr01	31801021	31801101	cluster22411;	31800738;	31801716;
Copia46-PTR_I-int_15211	Chr01	31801102	31801711	cluster22411;	31800738;	31801716;
Copia-55_PTr-LTR_15213	Chr01	31803321	31803886	cluster22413;	31803378;	31803859;
Copia-55_PTr-I_15217	Chr01	31809569	31810836	cluster22417;	31810203;	31810247;
Gypsy-74_PTr-I_15229	Chr01	31829330	31829849	cluster22434;	31829565;	31829680;
Ogre-PT2_LTR_15241	Chr01	31844254	31846991	cluster22453;	31846092;	31846147;
Helitron-N3_PTr_15281	Chr01	31906276	31907188	cluster22504;	31906334;	31906464;
DNA-3-2B_PTr_15288	Chr01	31927300	31927455	cluster22517;	31927346;	31927589;
DNA-3-2_PTr_15289	Chr01	31927456	31927527	cluster22517;	31927346;	31927589;
DNA-3-3_PTr_15328	Chr01	32002540	32003359	cluster22567;	32002497;	32004063;
DNA-3-2_PTr_15329	Chr01	32003360	32004064	cluster22567;	32002497;	32004063;
DNA-3-1_PTr_15330	Chr01	32004217	32004504	cluster22568;	32004300;	32004452;
GYPOT1_LTR_15383	Chr01	32092494	32094490	cluster22631;	32093802;	32094880;
Helitron-N3_PTr_15465	Chr01	32367683	32368697	cluster22805;	32368110;	32368450;
ENSPM1_PT_15519	Chr01	32479117	32481392	cluster22892;	32480800;	32481075;
hAT-5B_PTr_15536	Chr01	32520914	32520994	cluster22917;	32520881;	32520982;
Helitron-N2_PTr_15538	Chr01	32522812	32523932	cluster22921;	32523606;	32523898;
Helitron-N4_PTr_15547	Chr01	32532037	32532234	cluster22930;	32532054;	32532518;
Helitron-N4_PTr_15548	Chr01	32532258	32532346	cluster22930;	32532054;	32532518;
Helitron-N4_PTr_15549	Chr01	32532330	32532478	cluster22930;	32532054;	32532518;
Helitron-N3_PTr_15550	Chr01	32532939	32533593	cluster22931;cluster22932;	32532880;32533342;	32533207;32533393;
Helitron-N3_PTr_15570	Chr01	32562122	32562756	cluster22956;	32562496;	32562631;
DNA-3-1_PTr_15572	Chr01	32564029	32564981	cluster22958;	32564025;	32564905;
Helitron-N3_PTr_15609	Chr01	32642054	32642674	cluster23006;	32642322;	32642435;
Helitron-1_PTr_15646	Chr01	32758744	32759639	cluster23065;	32758805;	32759014;
DNA-3-2B_PTr_15677	Chr01	32853399	32853889	cluster23109;	32853392;	32854429;
DNA-3-2B_PTr_15678	Chr01	32853890	32854020	cluster23109;	32853392;	32854429;
DNA-3-3_PTr_15679	Chr01	32854024	32854167	cluster23109;	32853392;	32854429;
SINE2-1_PTr_15696	Chr01	32903881	32904076	cluster23136;	32903924;	32904090;
Helitron-1_PTr_15705	Chr01	32937287	32938301	cluster23154;	32937649;	32938100;
SINE2-1_PTr_15711	Chr01	32945921	32946094	cluster23160;	32945938;	32946059;
SINE2-1_PTr_15729	Chr01	33001579	33001678	cluster23193;	33001559;	33001675;
Helitron-N4_PTr_15762	Chr01	33043631	33045138	cluster23218;	33043675;	33043831;
EnSpm1B_PT_15792	Chr01	33148152	33150997	cluster23313;	33148634;	33148781;
Gypsy-73_PTr-LTR_15813	Chr01	33177403	33178289	cluster23341;	33177519;	33177564;
EnSpm3_PT_15867	Chr01	33255993	33258769	cluster23398;	33256052;	33256751;
Helitron-N3_PTr_15883	Chr01	33319475	33320278	cluster23433;cluster23434;	33319553;33320093;	33319748;33320278;
DNA-3-1_PTr_15956	Chr01	33485800	33486757	cluster23546;	33485801;	33486760;
Helitron-2_PTr_15957	Chr01	33486654	33486779	cluster23546;	33485801;	33486760;
Helitron-N3_PTr_15973	Chr01	33525430	33525976	cluster23582;	33525830;	33526074;
DNA-3-1_PTr_15974	Chr01	33525956	33526153	cluster23582;	33525830;	33526074;
Helitron-1_PTr_15976	Chr01	33535346	33536265	cluster23585;	33536049;	33536311;
DNA-3-1_PTr_15981	Chr01	33539289	33539522	cluster23587;	33539406;	33539442;
Helitron-N3_PTr_15983	Chr01	33545349	33545836	cluster23594;	33545491;	33545682;
Gypsy18-PTR_LTR_16015	Chr01	33627617	33629238	cluster23642;	33628067;	33628376;
Copia47-PTR_I-int_16061	Chr01	33797209	33798175	cluster23751;	33797509;	33797706;
Helitron-1_PTr_16141	Chr01	33997005	33997151	cluster23875;	33996958;	33997164;
Helitron-N3_PTr_16155	Chr01	34032559	34033030	cluster23896;	34032592;	34032763;
Helitron-1_PTr_16157	Chr01	34041590	34041750	cluster23902;	34041531;	34041808;
hAT-5B_PTr_16167	Chr01	34073136	34073282	cluster23927;	34073197;	34073290;
Gypsy-74_PTr-LTR_16198	Chr01	34141209	34142194	cluster23980;	34141782;	34142051;
EnSpm1B_PT_16202	Chr01	34149988	34153315	cluster23986;	34151549;	34151707;
SINE2-2_PTr_16244	Chr01	34246663	34246743	cluster24044;	34246685;	34246722;
Gypsy-73_PTr-LTR_16248	Chr01	34251407	34251929	cluster24049;	34251611;	34251721;
Helitron-1_PTr_16266	Chr01	34263545	34263697	cluster24063;	34263570;	34263726;
Helitron-N3_PTr_16271	Chr01	34275415	34275655	cluster24076;	34275416;	34275464;
Copia22-PTR_LTR_16293	Chr01	34320306	34320791	cluster24100;	34320319;	34320535;
hAT-6_PTr_16306	Chr01	34342065	34344907	cluster24113;	34342439;	34343067;
ENSPM1_PT_16342	Chr01	34397581	34398434	cluster24146;	34398036;	34398230;
ENSPM1_PT_16350	Chr01	34402878	34405056	cluster24158;	34403646;	34403751;
Gypsy-78_PTr-LTR_16373	Chr01	34431322	34432225	cluster24191;	34431647;	34431876;
ENSPM1_PT_16425	Chr01	34487388	34488496	cluster24229;	34488455;	34488487;
hAT-3_PTr_16473	Chr01	34551896	34552063	cluster24280;	34551912;	34552207;
hAT-3_PTr_16474	Chr01	34552069	34552243	cluster24280;	34551912;	34552207;
DNA-3-1_PTr_16499	Chr01	34598700	34599678	cluster24309;	34598748;	34599680;
Helitron-1_PTr_16560	Chr01	34700118	34701052	cluster24353;cluster24354;	34700571;34700939;	34700655;34701003;
Helitron-1_PTr_16590	Chr01	34788130	34788528	cluster24409;	34787962;	34788415;
DNA-3-1_PTr_16595	Chr01	34800529	34801505	cluster24421;	34800530;	34801507;
Helitron-N3_PTr_16625	Chr01	34915749	34916551	cluster24503;	34915783;	34915948;
Gypsy-27_PTr-I_16694	Chr01	35107890	35111538	cluster24658;	35110478;	35110516;
Helitron-1_PTr_16734	Chr01	35179974	35180115	cluster24722;	35179975;	35180195;
Gypsy21-PTR_I-int_16737	Chr01	35200994	35201085	cluster24732;	35200839;	35201118;
Copia-91_PTr-LTR_16740	Chr01	35205000	35205911	cluster24733;	35205383;	35205603;
Copia-91_PTr-LTR_16741	Chr01	35205912	35206772	cluster24735;	35205990;	35206512;
Helitron-1_PTr_16800	Chr01	35317875	35317972	cluster24813;	35317918;	35317956;
SINE2-2_PTr_16845	Chr01	35422914	35423008	cluster24880;	35422810;	35423002;
Gypsy-79_PTr-LTR_16853	Chr01	35443714	35444436	cluster24893;	35443982;	35444176;
Helitron-N3_PTr_16857	Chr01	35459515	35459565	cluster24908;	35459209;	35459558;
hAT-6_PTr_16910	Chr01	35568432	35568557	cluster24980;	35568428;	35568587;
Helitron-N3_PTr_16922	Chr01	35592078	35592264	cluster24998;	35592151;	35592236;
Copia-91_PTr-LTR_16985	Chr01	35727691	35729361	cluster25092;	35729101;	35729208;
DNA-3-2_PTr_16986	Chr01	35730039	35730493	cluster25094;	35730203;	35730758;
DNA-3-3_PTr_16987	Chr01	35730491	35730758	cluster25094;	35730203;	35730758;
Helitron-N4_PTr_16991	Chr01	35734223	35734417	cluster25096;	35734018;	35735142;
Helitron-N1_PTr_16992	Chr01	35734498	35735212	cluster25096;	35734018;	35735142;
Helitron-1_PTr_16994	Chr01	35737500	35737634	cluster25101;	35737524;	35737680;
Copia-91_PTr-LTR_17022	Chr01	35802237	35802891	cluster25135;	35802301;	35802450;
Gypsy-74_PTr-LTR_17035	Chr01	35815340	35816012	cluster25150;	35815829;	35815876;
Gypsy-72_PTr-LTR_17059	Chr01	35847359	35847558	cluster25187;	35847405;	35847679;
Copia-91_PTr-LTR_17084	Chr01	35878860	35879863	cluster25206;	35879605;	35879794;
Copia-91_PTr-LTR_17086	Chr01	35883430	35883639	cluster25208;	35883499;	35883622;
DNA-3-1_PTr_17125	Chr01	35969688	35969816	cluster25280;	35969762;	35969799;
POPCOP1_I-int_17130	Chr01	35974336	35974546	cluster25283;	35974418;	35974463;
POPCOP1_I-int_17131	Chr01	35974537	35976178	cluster25286;	35975694;	35975828;
Copia11-PTR_I-int_17175	Chr01	36041164	36045277	cluster25349;	36043283;	36043334;
Helitron-N2_PTr_17181	Chr01	36070222	36071191	cluster25361;	36070278;	36070375;
POPCOP2_I-int_17184	Chr01	36071987	36077491	cluster25367;	36074945;	36075281;
SINE2-1_PTr_17197	Chr01	36116934	36117129	cluster25391;	36116946;	36117127;
GYPOT1_LTR_17214	Chr01	36181773	36181889	cluster25438;	36181480;	36184040;
GYPOT1_LTR_17215	Chr01	36182042	36182139	cluster25438;	36181480;	36184040;
GYPOT1_LTR_17216	Chr01	36182528	36183442	cluster25438;	36181480;	36184040;
Helitron-1_PTr_17242	Chr01	36252679	36253393	cluster25471;	36253051;	36253084;
Gypsy-29_PTr-LTR_17328	Chr01	36376012	36376799	cluster25560;	36376503;	36376720;
DNA-3-1_PTr_17358	Chr01	36413593	36413910	cluster25595;	36413497;	36413889;
SINE2-1_PTr_17418	Chr01	36566407	36566588	cluster25692;	36566412;	36566586;
Gypsy-27_PTr-LTR_17426	Chr01	36580849	36581018	cluster25696;	36580876;	36580985;
Copia22-PTR_I-int_17440	Chr01	36595910	36598977	cluster25708;cluster25710;	36596510;36597581;	36596869;36597699;
Copia-55_PTr-I_17447	Chr01	36607338	36608280	cluster25717;	36607803;	36607860;
EnSpm1B_PT_17448	Chr01	36608282	36609955	cluster25719;cluster25721;cluster25722;	36608513;36609057;36609439;	36608548;36609137;36609486;
hAT-7_PTr_17467	Chr01	36627687	36630756	cluster25739;cluster25741;	36627870;36629527;	36627932;36629776;
Copia-3_PTri-I_17470	Chr01	36633411	36633623	cluster25746;	36633405;	36633702;
Copia-3_PTri-I_17471	Chr01	36633624	36633702	cluster25746;	36633405;	36633702;
Gypsy-27_PTr-I_17493	Chr01	36689959	36690907	cluster25778;	36690855;	36690893;
Copia-91_PTr-LTR_17504	Chr01	36720858	36721494	cluster25791;	36721277;	36721340;
Helitron-N3_PTr_17533	Chr01	36787327	36788279	cluster25842;	36787726;	36787892;
DNA-3-1_PTr_17534	Chr01	36789085	36789990	cluster25844;	36789119;	36789918;
DNA-3-1_PTr_17537	Chr01	36805028	36805798	cluster25852;	36805024;	36805797;
Helitron-2_PTr_17538	Chr01	36805717	36805815	cluster25852;	36805024;	36805797;
Helitron-N3_PTr_17557	Chr01	36834426	36834628	cluster25875;	36834575;	36834629;
Copia-91_PTr-LTR_17584	Chr01	36895273	36896700	cluster25912;	36895300;	36895999;
Helitron-1_PTr_17585	Chr01	36901913	36902774	cluster25916;	36901840;	36902702;
hAT-5_PTr_17593	Chr01	36918636	36918735	cluster25925;	36918634;	36919022;
Copia-91_PTr-LTR_17594	Chr01	36919518	36921115	cluster25926;	36919894;	36919992;
Copia-91_PTr-LTR_17599	Chr01	36923311	36924985	cluster25927;	36924200;	36924331;
Helitron-N2_PTr_17602	Chr01	36928300	36928422	cluster25931;	36928345;	36928612;
SINE2-1_PTr_17603	Chr01	36928427	36928596	cluster25931;	36928345;	36928612;
Copia47-PTR_I-int_17604	Chr01	36934231	36934598	cluster25932;	36934225;	36934272;
Copia-3_PTri-I_17605	Chr01	36935972	36936185	cluster25933;	36935966;	36936373;
Copia-3_PTri-I_17606	Chr01	36936186	36936263	cluster25933;	36935966;	36936373;
Gypsy18-PTR_I-int_17629	Chr01	37014619	37016874	cluster25990;	37015883;	37015944;
DNA-3-2B_PTr_17655	Chr01	37082843	37083478	cluster26042;	37082838;	37083467;
Copia-91_PTr-LTR_17664	Chr01	37102825	37103210	cluster26054;	37102939;	37103116;
Gypsy18-PTR_I-int_17681	Chr01	37133063	37135834	cluster26072;	37135660;	37135709;
Gypsy18-PTR_I-int_17682	Chr01	37135817	37137759	cluster26073;	37135840;	37136041;
Copia11-PTR_I-int_17705	Chr01	37195540	37197243	cluster26111;	37195882;	37195974;
DNA-3-1_PTr_17707	Chr01	37210110	37210917	cluster26119;	37210127;	37210910;
Gypsy-76_PTr-LTR_17719	Chr01	37225896	37225993	cluster26128;	37225883;	37225984;
Gypsy-27_PTr-I_17721	Chr01	37226244	37227311	cluster26129;cluster26130;	37226496;37227199;	37226580;37227335;
EnSpm2_PTr_17744	Chr01	37261890	37262782	cluster26155;	37262288;	37262746;
EnSpm2_PTr_17747	Chr01	37264799	37266671	cluster26156;	37264846;	37264952;
DNA-3-1_PTr_17784	Chr01	37323995	37324676	cluster26211;cluster26212;	37324292;37324522;	37324413;37324678;
Copia-55_PTr-I_17797	Chr01	37351217	37352694	cluster26232;	37352330;	37352442;
Copia-91_PTr-LTR_17802	Chr01	37360422	37361764	cluster26238;	37360971;	37361094;
Gypsy-78_PTr-LTR_17808	Chr01	37379165	37381275	cluster26252;	37379225;	37379547;
Gypsy-78_PTr-I_17815	Chr01	37383453	37383644	cluster26255;	37383463;	37383564;
Copia19-PTR_I-int_17818	Chr01	37389602	37390372	cluster26257;	37389976;	37390114;
Copia-73_PT-I_17850	Chr01	37435102	37439319	cluster26289;	37438301;	37438583;
Gypsy-79_PTr-LTR_17914	Chr01	37537834	37537888	cluster26374;	37537778;	37537930;
Gypsy18-PTR_LTR_17937	Chr01	37560136	37560722	cluster26392;	37560332;	37560376;
ENSPM1_PT_17993	Chr01	37625772	37625847	cluster26448;	37625677;	37628259;
EnSpm3_PT_17994	Chr01	37625848	37625971	cluster26448;	37625677;	37628259;
ENSPM1_PT_17995	Chr01	37625972	37626104	cluster26448;	37625677;	37628259;
ENSPM1_PT_17996	Chr01	37626277	37628259	cluster26448;	37625677;	37628259;
Copia-56_PTr-I_18001	Chr01	37636127	37637553	cluster26454;	37637374;	37637506;
Ogre-PT2_I-int_18021	Chr01	37657430	37657690	cluster26473;	37657465;	37657569;
POPGY2_LTR_18059	Chr01	37761241	37762052	cluster26531;	37761146;	37770746;
ENSPM1_PT_18060	Chr01	37762053	37762558	cluster26531;	37761146;	37770746;
ENSPM1_PT_18061	Chr01	37762553	37767453	cluster26531;	37761146;	37770746;
POPGY2_LTR_18062	Chr01	37767457	37768191	cluster26531;	37761146;	37770746;
POPGY1_I-int_18063	Chr01	37768192	37768932	cluster26531;	37761146;	37770746;
POPGY1_I-int_18064	Chr01	37768947	37769190	cluster26531;	37761146;	37770746;
POPGY2_LTR_18065	Chr01	37769191	37769300	cluster26531;	37761146;	37770746;
POPGY2_LTR_18066	Chr01	37769340	37770741	cluster26531;	37761146;	37770746;
Gypsy-71_PTr-LTR_18091	Chr01	37789608	37789985	cluster26546;	37789651;	37789898;
Ogre-PT1_I-int_18101	Chr01	37806468	37816136	cluster26566;	37811594;	37811948;
Helitron-1_PTr_18142	Chr01	37861860	37862270	cluster26610;	37862112;	37862243;
DNA-3-1_PTr_18147	Chr01	37871873	37872048	cluster26621;	37871834;	37871965;
SINE2-1_PTr_18160	Chr01	37916577	37916702	cluster26659;	37916574;	37916700;
Helitron-1_PTr_18212	Chr01	38003935	38004662	cluster26715;	38004329;	38004447;
hAT-5B_PTr_18215	Chr01	38006008	38006174	cluster26717;	38006061;	38006751;
SINE2-2_PTr_18218	Chr01	38022427	38022604	cluster26726;	38022472;	38022567;
Ogre-PT2_LTR_18228	Chr01	38058119	38059800	cluster26762;	38058430;	38058748;
Copia22-PTR_I-int_18357	Chr01	38349694	38350294	cluster26932;	38349792;	38349894;
Copia-92_PTr-LTR_18379	Chr01	38407613	38407979	cluster26958;	38407611;	38407692;
Copia-91_PTr-LTR_18396	Chr01	38453638	38455044	cluster26995;	38454346;	38455014;
Copia-91_PTr-LTR_18398	Chr01	38456739	38456966	cluster26996;	38456796;	38456847;
Helitron-N3_PTr_18402	Chr01	38464998	38466240	cluster27009;	38465877;	38466098;
hAT-7_PTr_18451	Chr01	38590161	38590705	cluster27088;	38590330;	38590473;
SINE2-1_PTr_18458	Chr01	38601370	38601562	cluster27099;	38601375;	38601549;
Helitron-N3_PTr_18484	Chr01	38664587	38665354	cluster27146;	38665023;	38665075;
Copia-61_PT-I_18510	Chr01	38730147	38731232	cluster27196;	38730822;	38730920;
DNA-3-1_PTr_18528	Chr01	38802133	38802928	cluster27243;	38802133;	38802924;
PTr-3_18529	Chr01	38807583	38807742	cluster27245;	38807583;	38807775;
hAT-3_PTr_18530	Chr01	38808299	38808450	cluster27246;	38808300;	38808614;
hAT-7_PTr_18531	Chr01	38808363	38808496	cluster27246;	38808300;	38808614;
hAT-1N_PTr_18532	Chr01	38808461	38808631	cluster27246;	38808300;	38808614;
Helitron-N3_PTr_18541	Chr01	38842241	38842307	cluster27270;	38842068;	38842286;
hAT-4_PTr_18543	Chr01	38845163	38845591	cluster27273;	38845126;	38846120;
hAT-4_PTr_18544	Chr01	38845573	38846134	cluster27273;	38845126;	38846120;
Helitron-1_PTr_18558	Chr01	38874698	38874840	cluster27293;	38874718;	38874896;
Copia-91_PTr-LTR_18559	Chr01	38881591	38883149	cluster27295;cluster27297;	38881809;38882994;	38882040;38883058;
EnSpm1B_PT_18561	Chr01	38883679	38885201	cluster27299;	38883698;	38883846;
EnSpm3_PT_18562	Chr01	38885220	38885391	cluster27303;	38885081;	38885413;
hAT-3_PTr_18575	Chr01	38901094	38901326	cluster27318;	38901000;	38901271;
EnSpm1B_PT_18600	Chr01	38932745	38934444	cluster27360;	38933033;	38933118;
ENSPM1_PT_18638	Chr01	38990069	38990856	cluster27424;	38990203;	38990564;
ENSPM1_PT_18642	Chr01	38992807	38993004	cluster27426;	38992686;	38993490;
ENSPM1_PT_18667	Chr01	39028603	39030468	cluster27469;	39030270;	39030548;
POPGY2_LTR_18693	Chr01	39098664	39099277	cluster27516;	39098364;	39100715;
POPGY2_LTR_18694	Chr01	39099314	39100758	cluster27516;	39098364;	39100715;
Helitron-1_PTr_18729	Chr01	39163396	39163539	cluster27551;	39163446;	39163550;
Copia44-PTR_I-int_18732	Chr01	39167625	39171198	cluster27554;	39168462;	39168587;
ENSPM1_PT_18751	Chr01	39201733	39202666	cluster27573;	39201729;	39206435;
Gypsy18-PTR_LTR_18752	Chr01	39202667	39204279	cluster27573;	39201729;	39206435;
ENSPM1_PT_18753	Chr01	39204280	39212260	cluster27574;	39206563;	39212261;
Gypsy-73_PTr-LTR_18754	Chr01	39212918	39214786	cluster27576;cluster27577;	39212995;39213517;	39213373;39213814;
Gypsy-73_PTr-LTR_18755	Chr01	39214813	39215591	cluster27579;	39214215;	39215615;
Helitron-N3_PTr_18756	Chr01	39215851	39216774	cluster27580;	39216024;	39216195;
Gypsy-73_PTr-LTR_18767	Chr01	39258358	39258876	cluster27609;	39258584;	39258839;
Copia43-PTR_I-int_18768	Chr01	39258659	39258918	cluster27609;	39258584;	39258839;
Helitron-1_PTr_18775	Chr01	39269576	39269715	cluster27616;	39269600;	39269635;
Copia-91_PTr-LTR_18777	Chr01	39279406	39280887	cluster27622;cluster27624;	39279607;39280273;	39279676;39280868;
DNA-3-1_PTr_18787	Chr01	39298463	39299149	cluster27639;	39298466;	39298714;
Helitron-N3_PTr_18788	Chr01	39299526	39300470	cluster27641;	39299655;	39300277;
Copia-56_PTr-I_18805	Chr01	39328288	39328915	cluster27662;	39328342;	39328378;
Helitron-N4_PTr_18807	Chr01	39333308	39333384	cluster27668;	39333292;	39333351;
Copia-91_PTr-LTR_18864	Chr01	39444514	39445940	cluster27741;	39445622;	39445860;
Helitron-N3_PTr_18879	Chr01	39482380	39483493	cluster27765;	39483307;	39483384;
ENSPM1_PT_18900	Chr01	39517434	39520199	cluster27785;cluster27786;	39518033;39518852;	39518570;39519441;
POPGY2_LTR_18936	Chr01	39588886	39590484	cluster27836;	39588799;	39590462;
hAT-1_PTr_18937	Chr01	39590485	39591393	cluster27837;	39590726;	39590793;
Copia-91_PTr-LTR_18940	Chr01	39600348	39601367	cluster27846;	39600777;	39600900;
GYPOT1_LTR_18941	Chr01	39603954	39604576	cluster27850;	39604223;	39604745;
DNA-3-1_PTr_18951	Chr01	39627881	39628083	cluster27862;	39627734;	39628072;
hAT-5B_PTr_18954	Chr01	39645750	39645806	cluster27870;	39645663;	39646161;
SINE2-2_PTr_18968	Chr01	39720488	39720640	cluster27920;	39720380;	39720797;
Helitron-1_PTr_18969	Chr01	39720647	39720785	cluster27920;	39720380;	39720797;
EnSpm1B_PT_19043	Chr01	39863911	39864666	cluster28045;	39864215;	39864347;
ENSPM1_PT_19061	Chr01	39897832	39898994	cluster28079;	39898539;	39898880;
hAT-1N_PTr_19064	Chr01	39899922	39899994	cluster28081;	39899732;	39900398;
hAT-1N_PTr_19065	Chr01	39900020	39900081	cluster28081;	39899732;	39900398;
hAT-1N_PTr_19066	Chr01	39900148	39900316	cluster28081;	39899732;	39900398;
Helitron-1_PTr_19073	Chr01	39914392	39914492	cluster28095;	39914398;	39914472;
Gypsy-73_PTr-LTR_19096	Chr01	39999378	39999745	cluster28145;	39999591;	39999745;
Helitron-1_PTr_19105	Chr01	40059332	40059481	cluster28169;	40059259;	40059490;
Copia22-PTR_LTR_19109	Chr01	40074996	40075497	cluster28183;	40074999;	40075724;
Copia22-PTR_I-int_19110	Chr01	40075498	40078013	cluster28184;cluster28185;	40075841;40076235;	40076104;40076414;
ENSPM1_PT_19167	Chr01	40178726	40187635	cluster28284;	40178721;	40183684;
Ogre-PT2_I-int_19180	Chr01	40208260	40209390	cluster28299;	40209210;	40209475;
ENSPM1_PT_19189	Chr01	40218424	40221545	cluster28309;	40218472;	40220251;
Gypsy13-PTR_LTR_19206	Chr01	40237680	40238508	cluster28323;	40237423;	40238680;
ENSPM1_PT_19207	Chr01	40238509	40238570	cluster28323;	40237423;	40238680;
ENSPM1_PT_19208	Chr01	40238511	40238678	cluster28323;	40237423;	40238680;
Ogre-PT1_LTR_19277	Chr01	40360536	40360979	cluster28422;	40360908;	40360939;
SINE2-1_PTr_19409	Chr01	40493778	40493973	cluster28537;	40493804;	40493958;
DNA-3-1_PTr_19422	Chr01	40521254	40522070	cluster28561;	40521252;	40522129;
Copia-60_PT-I_19424	Chr01	40522591	40526710	cluster28564;cluster28567;	40523274;40525907;	40524041;40525978;
Ogre-PT1_I-int_19438	Chr01	40547751	40548645	cluster28582;	40547828;	40548377;
POPCOP1_I-int_19495	Chr01	40624197	40625443	cluster28635;	40624304;	40624382;
POPGY2_LTR_19531	Chr01	40654114	40654927	cluster28650;	40654156;	40655521;
POPGY1_LTR_19532	Chr01	40654129	40655126	cluster28650;	40654156;	40655521;
POPGY2_LTR_19533	Chr01	40654937	40655562	cluster28650;	40654156;	40655521;
Ogre-PT2_I-int_19565	Chr01	40700052	40712012	cluster28697;	40707675;	40707983;
Helitron-1_PTr_19593	Chr01	40760916	40761908	cluster28729;	40761160;	40761338;
Gypsy-79_PTr-LTR_19622	Chr01	40812710	40813580	cluster28768;	40813200;	40813627;
Ogre-PT3_LTR_19623	Chr01	40814204	40814833	cluster28770;	40814416;	40814578;
Gypsy-73_PTr-LTR_19681	Chr01	40944599	40947211	cluster28847;cluster28848;cluster28849;	40945312;40946007;40946279;	40945648;40946123;40947147;
Helitron-N1_PTr_19737	Chr01	41034608	41037555	cluster28906;	41034582;	41037383;
Helitron-N3_PTr_19742	Chr01	41048946	41049193	cluster28919;	41049142;	41049174;
DNA-3-1_PTr_19743	Chr01	41049154	41049477	cluster28919;	41049142;	41049174;
SINE2-1_PTr_19798	Chr01	41187872	41188025	cluster29020;	41187872;	41187979;
Helitron-N3_PTr_19889	Chr01	41337548	41338376	cluster29141;	41337814;	41337943;
DNA-3-1_PTr_19890	Chr01	41338340	41338508	cluster29142;	41338295;	41338781;
Gypsy-75_PTr-I_19895	Chr01	41342947	41343758	cluster29147;	41343247;	41343281;
POPGY1_I-int_19971	Chr01	41481480	41481615	cluster29246;	41480783;	41485260;
POPGY1_I-int_19972	Chr01	41481615	41482097	cluster29246;	41480783;	41485260;
POPGY1_I-int_19973	Chr01	41482071	41484325	cluster29246;	41480783;	41485260;
POPGY2_LTR_19974	Chr01	41484321	41485283	cluster29246;	41480783;	41485260;
DNA-3-1_PTr_19983	Chr01	41490907	41491631	cluster29255;	41490929;	41491536;
Ogre-PT1_I-int_19995	Chr01	41511469	41514154	cluster29275;	41513093;	41513255;
Copia22-PTR_I-int_20146	Chr01	41669409	41670195	cluster29386;	41669976;	41670118;
Helitron-N3_PTr_20199	Chr01	41759636	41760056	cluster29433;	41759669;	41759710;
Gypsy-76_PTr-LTR_20246	Chr01	41845205	41845369	cluster29496;	41845206;	41845686;
Gypsy-76_PTr-LTR_20247	Chr01	41845373	41845451	cluster29496;	41845206;	41845686;
DNA-3-3_PTr_20294	Chr01	41996912	41997309	cluster29596;	41996827;	41998404;
DNA-3-3_PTr_20295	Chr01	41997328	41997795	cluster29596;	41996827;	41998404;
Helitron-N2_PTr_20296	Chr01	41997796	41998605	cluster29596;	41996827;	41998404;
Helitron-N3_PTr_20309	Chr01	42025998	42026834	cluster29614;	42025970;	42026771;
ENSPM1_PT_20312	Chr01	42030570	42032171	cluster29623;	42031256;	42031624;
Gypsy-79_PTr-LTR_20317	Chr01	42045105	42045378	cluster29631;	42045216;	42045318;
Helitron-N2_PTr_20328	Chr01	42064247	42064313	cluster29640;	42064257;	42064410;
Helitron-N4_PTr_20371	Chr01	42154819	42155317	cluster29725;	42155082;	42155291;
hAT-3_PTr_20376	Chr01	42159541	42159636	cluster29729;	42159552;	42159646;
Helitron-N3_PTr_20395	Chr01	42209252	42209526	cluster29761;	42209208;	42209654;
DNA-3-1_PTr_20429	Chr01	42278132	42278930	cluster29815;	42278673;	42278986;
DNA-3-1_PTr_20492	Chr01	42417879	42418659	cluster29915;	42418096;	42418659;
Copia-69_PT-I_20514	Chr01	42447043	42449284	cluster29943;	42448265;	42448879;
Helitron-N2_PTr_20572	Chr01	42534607	42535374	cluster30007;	42534757;	42535194;
Copia-54_PTr-I_20595	Chr01	42571173	42575573	cluster30030;cluster30031;cluster30034;	42571910;42572389;42573607;	42572159;42572901;42573824;
Gypsy13-PTR_LTR_20663	Chr01	42690454	42693145	cluster30130;	42692430;	42693268;
Copia-56_PTr-LTR_20664	Chr01	42693152	42693278	cluster30130;	42692430;	42693268;
EnSpm2_PTr_20673	Chr01	42701091	42705412	cluster30140;	42702711;	42703484;
ENSPM1_PT_20691	Chr01	42729924	42732221	cluster30168;	42731127;	42731334;
hAT-2_PTr_20707	Chr01	42755007	42755930	cluster30185;	42755738;	42755971;
Helitron-1_PTr_20711	Chr01	42764705	42765419	cluster30188;	42764699;	42764815;
Helitron-N1_PTr_20712	Chr01	42767041	42769339	cluster30189;cluster30190;	42767079;42767243;	42767112;42769341;
Helitron-N1_PTr_20713	Chr01	42770003	42770053	cluster30191;	42770013;	42770167;
Helitron-N3_PTr_20714	Chr01	42770724	42772007	cluster30192;	42770922;	42770994;
Gypsy-76_PTr-LTR_20717	Chr01	42779081	42779275	cluster30199;	42778639;	42779277;
hAT-2_PTr_20729	Chr01	42795598	42798396	cluster30217;	42795950;	42796019;
Helitron-N3_PTr_20758	Chr01	42836022	42836780	cluster30254;	42836188;	42836324;
Copia7-PTR_I-int_20765	Chr01	42846386	42847519	cluster30262;	42846711;	42846945;
Helitron-N1_PTr_20783	Chr01	42875176	42875216	cluster30285;	42875188;	42875352;
Helitron-N1_PTr_20784	Chr01	42875281	42875365	cluster30285;	42875188;	42875352;
hAT-1N_PTr_20833	Chr01	42994711	42994863	cluster30361;	42994580;	42994940;
SINE2-1_PTr_20875	Chr01	43091999	43092194	cluster30439;	43091988;	43092182;
Gypsy13-PTR_I-int_20905	Chr01	43116475	43116814	cluster30465;	43116215;	43116934;
SINE2-1_PTr_20933	Chr01	43175894	43176090	cluster30513;	43175909;	43176089;
Copia-81_PT-I_20950	Chr01	43216012	43220023	cluster30544;cluster30545;	43218557;43218862;	43218732;43219925;
GYPOT1_LTR_20968	Chr01	43251090	43253242	cluster30569;	43251084;	43256078;
hAT-5B_PTr_20999	Chr01	43341906	43341965	cluster30613;	43341876;	43341953;
SINE2-2_PTr_21000	Chr01	43346872	43346945	cluster30614;	43346890;	43346923;
Helitron-1_PTr_21002	Chr01	43348173	43348493	cluster30617;	43348309;	43348548;
DNA-3-1_PTr_21011	Chr01	43363369	43364320	cluster30624;cluster30625;	43363366;43364087;	43363981;43364310;
Helitron-1_PTr_21053	Chr01	43452598	43453663	cluster30675;	43452915;	43453343;
Copia-54_PTr-I_21054	Chr01	43455903	43460314	cluster30677;	43456045;	43457936;
Gypsy-78_PTr-LTR_21104	Chr01	43527855	43528091	cluster30745;	43527216;	43528467;
Ogre-PT1_I-int_21108	Chr01	43534965	43535760	cluster30751;	43535017;	43536525;
Ogre-PT2_I-int_21109	Chr01	43535768	43535968	cluster30751;	43535017;	43536525;
Ogre-PT2_I-int_21110	Chr01	43536173	43536245	cluster30751;	43535017;	43536525;
Gypsy-26_PTr-LTR_21111	Chr01	43536245	43536309	cluster30751;	43535017;	43536525;
hAT-1_PTr_21126	Chr01	43551896	43551975	cluster30770;	43551918;	43552329;
hAT-1_PTr_21127	Chr01	43552182	43552401	cluster30770;	43551918;	43552329;
Ogre-PT3_LTR_21138	Chr01	43569381	43569685	cluster30788;	43569372;	43569758;
Ogre-PT3_I-int_21160	Chr01	43592551	43593299	cluster30824;	43592958;	43593097;
SINE2-2_PTr_21210	Chr01	43686257	43686436	cluster30897;	43686193;	43686416;
Gypsy-71_PTr-LTR_21229	Chr01	43731508	43731934	cluster30929;	43731782;	43731957;
Gypsy13-PTR_I-int_21249	Chr01	43785608	43786250	cluster30974;	43786025;	43786172;
GYPOT1_LTR_21274	Chr01	43853010	43853114	cluster31018;	43852864;	43853142;
Gypsy-26_PTr-LTR_21288	Chr01	43875975	43876551	cluster31037;	43876008;	43876151;
Helitron-N3_PTr_21331	Chr01	43923024	43923284	cluster31079;	43923141;	43923225;
hAT-3_PTr_21340	Chr01	43947538	43947688	cluster31092;	43947558;	43947685;
DNA-3-3_PTr_21341	Chr01	43952530	43952909	cluster31094;	43952537;	43953805;
DNA-3-2_PTr_21342	Chr01	43952919	43953016	cluster31094;	43952537;	43953805;
ENSPM1_PT_21345	Chr01	43960317	43960670	cluster31097;	43960320;	43960773;
ENSPM1_PT_21346	Chr01	43960519	43960688	cluster31097;	43960320;	43960773;
Copia48-PTR_I-int_21350	Chr01	43964039	43965579	cluster31100;	43964368;	43965108;
hAT-3_PTr_21380	Chr01	44016448	44016544	cluster31133;	44016385;	44016612;
hAT-3_PTr_21381	Chr01	44016489	44016655	cluster31133;	44016385;	44016612;
Gypsy13-PTR_I-int_21409	Chr01	44062521	44070810	cluster31168;cluster31169;cluster31170;cluster31176;	44064273;44064840;44065432;44069150;	44064317;44065070;44065492;44069459;
Helitron-N2_PTr_21436	Chr01	44177336	44177897	cluster31243;	44177560;	44177755;
Helitron-N4_PTr_21467	Chr01	44209390	44209484	cluster31259;	44209384;	44209915;
Helitron-N4_PTr_21468	Chr01	44209513	44209667	cluster31259;	44209384;	44209915;
Helitron-N4_PTr_21469	Chr01	44209673	44209735	cluster31259;	44209384;	44209915;
hAT-3_PTr_21480	Chr01	44230924	44231134	cluster31273;	44230925;	44231388;
hAT-3_PTr_21481	Chr01	44231224	44231400	cluster31273;	44230925;	44231388;
Helitron-N4_PTr_21483	Chr01	44237949	44238118	cluster31277;	44237940;	44237983;
EnSpm1B_PT_21504	Chr01	44291900	44294285	cluster31310;	44292706;	44292761;
ENSPM1_PT_21508	Chr01	44305256	44306074	cluster31321;	44305095;	44305546;
hAT-5B_PTr_21511	Chr01	44312407	44312566	cluster31326;	44312407;	44313119;
Helitron-1_PTr_21534	Chr01	44378204	44379016	cluster31371;	44378216;	44378310;
EnSpm1B_PT_21586	Chr01	44456815	44457399	cluster31420;	44456990;	44457088;
Gypsy-79_PTr-LTR_21626	Chr01	44516245	44518804	cluster31481;cluster31485;	44516295;44518111;	44516777;44518144;
hAT-3_PTr_21628	Chr01	44519400	44519618	cluster31487;	44519400;	44520446;
hAT-3_PTr_21629	Chr01	44520289	44520457	cluster31487;	44519400;	44520446;
SINE2-2_PTr_21630	Chr01	44522203	44522382	cluster31489;	44522203;	44522362;
Copia-91_PTr-LTR_21632	Chr01	44528612	44528663	cluster31500;	44528433;	44529117;
Copia-91_PTr-LTR_21633	Chr01	44528669	44529664	cluster31500;	44528433;	44529117;
Gypsy-29_PTr-LTR_21649	Chr01	44536672	44537623	cluster31511;	44537223;	44537882;
hAT-5_PTr_21673	Chr01	44589782	44589922	cluster31544;	44589760;	44590017;
EnSpm1B_PT_21678	Chr01	44594358	44594441	cluster31551;	44594362;	44595035;
ENSPM1_PT_21679	Chr01	44594451	44595411	cluster31551;	44594362;	44595035;
DNA-3-1_PTr_21792	Chr01	44826824	44827808	cluster31734;	44826836;	44827810;
POPCOP2_I-int_21812	Chr01	44940177	44941590	cluster31793;	44940158;	44940307;
Gypsy23-PTR_I-int_21830	Chr01	44986975	44987868	cluster31822;	44987271;	44987379;
Gypsy-79_PTr-LTR_21843	Chr01	45001261	45001380	cluster31833;	45001282;	45001353;
ENSPM1_PT_21856	Chr01	45030454	45031543	cluster31861;	45030482;	45030557;
Ogre-PT2_I-int_21862	Chr01	45036265	45036306	cluster31864;	45035971;	45036606;
Ogre-PT2_I-int_21867	Chr01	45039037	45041647	cluster31871;	45040412;	45040682;
Ogre-PT2_I-int_21930	Chr01	45145457	45157557	cluster31966;	45155702;	45155830;
EnSpm3_PT_21941	Chr01	45201811	45202911	cluster32003;	45201971;	45202678;
Copia-19_PTri-I_21973	Chr01	45250097	45250700	cluster32056;	45250167;	45250276;
Gypsy13-PTR_I-int_22007	Chr01	45306277	45308341	cluster32114;	45307703;	45308266;
Ogre-PT2_LTR_22054	Chr01	45360493	45363301	cluster32151;	45362191;	45362263;
Ogre-PT2_LTR_22076	Chr01	45405640	45408360	cluster32176;	45407011;	45407157;
Ogre-PT2_I-int_22078	Chr01	45409997	45410477	cluster32179;	45410170;	45410253;
Ogre-PT3_I-int_22088	Chr01	45425755	45434802	cluster32187;	45426797;	45427304;
Ogre-PT3_LTR_22091	Chr01	45437298	45437897	cluster32204;	45436839;	45437791;
Ogre-PT2_I-int_22094	Chr01	45440910	45442301	cluster32207;	45441178;	45441556;
Ogre-PT2_I-int_22096	Chr01	45443159	45451053	cluster32214;cluster32221;	45445108;45448561;	45445519;45448651;
EnSpm3_PT_22109	Chr01	45464952	45467307	cluster32238;	45464580;	45467313;
Gypsy-79_PTr-LTR_22128	Chr01	45486752	45487387	cluster32256;	45486933;	45487405;
Gypsy-71_PTr-LTR_22129	Chr01	45487071	45487576	cluster32256;	45486933;	45487405;
L1-4_PTr_22159	Chr01	45516678	45520498	cluster32285;	45518956;	45519093;
Gypsy-26_PTr-LTR_22194	Chr01	45586585	45586830	cluster32346;	45586653;	45587606;
Gypsy-26_PTr-LTR_22195	Chr01	45586898	45587708	cluster32346;	45586653;	45587606;
Ogre-PT1_I-int_22201	Chr01	45592656	45593029	cluster32353;	45592638;	45592763;
ENSPM1_PT_22205	Chr01	45607278	45610832	cluster32371;	45607284;	45613251;
ENSPM1_PT_22206	Chr01	45610825	45613210	cluster32371;	45607284;	45613251;
Gypsy16-PTR_I-int_22242	Chr01	45667539	45671915	cluster32423;	45671282;	45671368;
Ogre-PT2_I-int_22253	Chr01	45682383	45685875	cluster32436;cluster32437;	45682584;45682922;	45682814;45683249;
Ogre-PT2_I-int_22267	Chr01	45698768	45703967	cluster32463;	45702911;	45703048;
L1-2_PTr_22299	Chr01	45735302	45741486	cluster32494;	45738799;	45739764;
DNA-3-3_PTr_22304	Chr01	45758842	45758881	cluster32511;	45758819;	45758975;
DNA-3-2_PTr_22305	Chr01	45758897	45758977	cluster32511;	45758819;	45758975;
Helitron-1_PTr_22306	Chr01	45759219	45759342	cluster32512;	45759193;	45759376;
Copia22-PTR_LTR_22347	Chr01	45827777	45828187	cluster32584;	45826264;	45828986;
Gypsy-30_PTr-LTR_22383	Chr01	45895409	45896252	cluster32645;	45896105;	45896201;
GYPOT1_LTR_22410	Chr01	45958374	45958937	cluster32692;	45958265;	45958745;
Gypsy-79_PTr-LTR_22430	Chr01	45997207	45997747	cluster32731;	45997264;	45997701;
EnSpm3_PT_22432	Chr01	45998914	46002547	cluster32733;	46002081;	46002592;
ENSPM1_PT_22441	Chr01	46026946	46028798	cluster32761;	46028583;	46028625;
Helitron-N4_PTr_22455	Chr01	46054798	46055410	cluster32777;	46054941;	46055021;
Gypsy-30_PTr-LTR_22458	Chr01	46055924	46057040	cluster32779;	46056076;	46057087;
Ogre-PT2_I-int_22463	Chr01	46062285	46062608	cluster32794;	46062188;	46062636;
Ogre-PT2_I-int_22464	Chr01	46062818	46062890	cluster32795;	46062770;	46063169;
Gypsy-26_PTr-LTR_22465	Chr01	46062890	46062949	cluster32795;	46062770;	46063169;
Copia-55_PTr-LTR_22473	Chr01	46097407	46099087	cluster32819;	46097473;	46097633;
Helitron-N4_PTr_22485	Chr01	46110285	46111299	cluster32835;	46110770;	46110844;
hAT-5B_PTr_22497	Chr01	46161727	46161814	cluster32865;	46161721;	46162803;
hAT-5B_PTr_22498	Chr01	46162686	46162833	cluster32865;	46161721;	46162803;
Gypsy18-PTR_LTR_22503	Chr01	46168798	46169533	cluster32874;	46169100;	46169526;
ENSPM1_PT_22522	Chr01	46194889	46194986	cluster32905;	46194515;	46194990;
hAT-3_PTr_22542	Chr01	46253195	46256316	cluster32939;	46253538;	46256242;
ENSPM1_PT_22556	Chr01	46289279	46289911	cluster32960;	46289372;	46289711;
SINE2-2_PTr_22562	Chr01	46296966	46297134	cluster32968;	46296974;	46297134;
Gypsy-76_PTr-LTR_22611	Chr01	46393454	46393502	cluster33058;	46393332;	46393490;
Gypsy13-PTR_I-int_22617	Chr01	46436560	46438099	cluster33100;cluster33101;	46437011;46437245;	46437048;46437352;
Gypsy-79_PTr-LTR_22637	Chr01	46484780	46486102	cluster33143;	46484866;	46485065;
GYPOT1_LTR_22670	Chr01	46568576	46569205	cluster33222;	46568575;	46569160;
hAT-6_PTr_22712	Chr01	46603159	46603424	cluster33268;	46603336;	46603463;
ENSPM1_PT_22745	Chr01	46627526	46629623	cluster33299;	46628067;	46628614;
Copia41-PTR_I-int_22800	Chr01	46698308	46702617	cluster33360;	46702463;	46702616;
Copia-72_PT-I_22801	Chr01	46715544	46718550	cluster33367;cluster33368;	46716833;46717279;	46716960;46717327;
Gypsy18-PTR_LTR_22802	Chr01	46718551	46719159	cluster33370;	46718562;	46719930;
Copia5-PTR_LTR_22803	Chr01	46719153	46719399	cluster33370;	46718562;	46719930;
Gypsy18-PTR_LTR_22804	Chr01	46719382	46719932	cluster33370;	46718562;	46719930;
Copia-55_PTr-LTR_22813	Chr01	46728351	46730000	cluster33381;	46729097;	46729325;
Copia5-PTR_I-int_22848	Chr01	46807397	46807557	cluster33445;	46807424;	46808225;
Copia5-PTR_I-int_22849	Chr01	46807557	46808699	cluster33445;	46807424;	46808225;
Copia5-PTR_LTR_22850	Chr01	46808700	46809035	cluster33446;	46808590;	46808915;
Copia43-PTR_I-int_22851	Chr01	46809394	46809586	cluster33447;	46809309;	46809529;
Gypsy-74_PTr-LTR_22853	Chr01	46809877	46809996	cluster33448;	46809804;	46810058;
Gypsy-30_PTr-LTR_22857	Chr01	46811724	46812861	cluster33453;	46811687;	46812780;
Copia43-PTR_I-int_22870	Chr01	46825321	46826524	cluster33469;	46826330;	46826398;
Gypsy-71_PTr-LTR_22888	Chr01	46853261	46853441	cluster33503;	46853300;	46854117;
Gypsy-71_PTr-LTR_22889	Chr01	46853715	46854114	cluster33503;	46853300;	46854117;
Gypsy-72_PTr-LTR_22899	Chr01	46865143	46865212	cluster33520;	46865082;	46865483;
Gypsy-78_PTr-I_22900	Chr01	46865297	46865503	cluster33520;	46865082;	46865483;
Gypsy-72_PTr-LTR_22918	Chr01	46888339	46888522	cluster33549;	46888293;	46888479;
Gypsy-71_PTr-LTR_22972	Chr01	46951648	46952497	cluster33619;	46951688;	46952231;
Copia43-PTR_I-int_22974	Chr01	46954190	46957625	cluster33625;	46954425;	46954669;
Gypsy-79_PTr-LTR_23043	Chr01	47090227	47091317	cluster33747;	47090663;	47090916;
L1-3_PTr_23084	Chr01	47170889	47176091	cluster33798;	47173288;	47173331;
Copia-3_PTri-I_23097	Chr01	47199207	47199334	cluster33828;	47199191;	47199253;
PTr-3_23098	Chr01	47199915	47200081	cluster33829;	47199879;	47200057;
SINE2-2_PTr_23099	Chr01	47201396	47201575	cluster33830;	47201412;	47201587;
Gypsy-73_PTr-LTR_23110	Chr01	47227488	47228840	cluster33843;	47227591;	47227732;
Helitron-1_PTr_23151	Chr01	47306611	47306739	cluster33904;	47306626;	47306768;
Helitron-N3_PTr_23158	Chr01	47316492	47317624	cluster33918;	47316464;	47317058;
Gypsy7-PTR_I-int_23186	Chr01	47366427	47367152	cluster33967;	47366898;	47366975;
Helitron-N3_PTr_23229	Chr01	47480164	47481118	cluster34061;	47480230;	47480313;
Gypsy-71_PTr-LTR_23251	Chr01	47505864	47506855	cluster34093;	47506281;	47506421;
Ogre-PT2_LTR_23270	Chr01	47534955	47536450	cluster34116;	47535346;	47537171;
Ogre-PT2_I-int_23271	Chr01	47536450	47536740	cluster34116;	47535346;	47537171;
Ogre-PT2_I-int_23272	Chr01	47536717	47537218	cluster34116;	47535346;	47537171;
Ogre-PT2_I-int_23274	Chr01	47539279	47540033	cluster34121;	47539500;	47539621;
Ogre-PT2_I-int_23276	Chr01	47540377	47540925	cluster34123;	47540466;	47541153;
Ogre-PT2_I-int_23280	Chr01	47542475	47544968	cluster34129;	47543848;	47543911;
Helitron-N3_PTr_23322	Chr01	47612299	47612879	cluster34187;	47612521;	47612674;
Copia23-PTR_I-int_23326	Chr01	47621026	47623591	cluster34199;	47621966;	47622487;
Copia23-PTR_I-int_23327	Chr01	47623700	47625587	cluster34203;	47623918;	47624076;
Gypsy-79_PTr-LTR_23334	Chr01	47636437	47636941	cluster34222;	47636576;	47636927;
SINE2-2_PTr_23360	Chr01	47681888	47682044	cluster34258;	47681898;	47681993;
Copia14-PTR_LTR_23379	Chr01	47717669	47718068	cluster34297;	47717670;	47719367;
Copia14-PTR_I-int_23380	Chr01	47718069	47720550	cluster34297;	47717670;	47719367;
Helitron-N3_PTr_23384	Chr01	47730059	47731020	cluster34312;	47730365;	47730455;
Gypsy-79_PTr-LTR_23393	Chr01	47743219	47744315	cluster34328;	47744090;	47744174;
SINE2-2_PTr_23400	Chr01	47749332	47749504	cluster34331;	47749331;	47749504;
Gypsy13-PTR_LTR_23410	Chr01	47763977	47764163	cluster34351;	47764041;	47764091;
DNA-3-1_PTr_23421	Chr01	47768129	47768338	cluster34359;	47768203;	47768257;
Copia-60_PT-I_23425	Chr01	47799028	47800657	cluster34377;	47799132;	47799794;
Helitron-N3_PTr_23441	Chr01	47823396	47823650	cluster34399;	47823499;	47823685;
Helitron-N3_PTr_23445	Chr01	47829020	47830156	cluster34405;	47829532;	47829652;
Gypsy-76_PTr-LTR_23450	Chr01	47835313	47835482	cluster34414;	47835278;	47835495;
Gypsy-26_PTr-LTR_23466	Chr01	47857266	47857656	cluster34440;	47857618;	47857677;
Helitron-N3_PTr_23485	Chr01	47905833	47907099	cluster34482;	47906515;	47906898;
Helitron-1_PTr_23486	Chr01	47908990	47909141	cluster34483;	47908898;	47909237;
Copia-55_PTr-I_23493	Chr01	47919136	47919988	cluster34502;	47919318;	47919413;
Copia-55_PTr-LTR_23495	Chr01	47920487	47920822	cluster34505;	47920424;	47920593;
Gypsy-79_PTr-LTR_23516	Chr01	47959537	47960960	cluster34545;	47960163;	47960212;
Gypsy13-PTR_I-int_23612	Chr01	48074171	48076306	cluster34640;	48074505;	48074587;
Gypsy-26_PTr-LTR_23620	Chr01	48087072	48087541	cluster34648;	48087217;	48087315;
Gypsy17-PTR_I-int_23624	Chr01	48089914	48092243	cluster34652;	48092140;	48092204;
Ogre-PT3_I-int_23637	Chr01	48102722	48103619	cluster34666;	48103118;	48103194;
Gypsy-79_PTr-LTR_23690	Chr01	48166214	48166986	cluster34728;	48166373;	48166890;
Gypsy-71_PTr-LTR_23743	Chr01	48216523	48216794	cluster34766;	48216527;	48216749;
Gypsy-73_PTr-LTR_23763	Chr01	48243752	48244528	cluster34783;	48243801;	48243896;
Gypsy-79_PTr-LTR_23788	Chr01	48278176	48278855	cluster34805;	48278579;	48278709;
SINE2-1_PTr_23822	Chr01	48380922	48381071	cluster34870;	48380923;	48381037;
Helitron-1_PTr_23825	Chr01	48383092	48383207	cluster34873;	48383151;	48383191;
SINE2-2_PTr_23845	Chr01	48426358	48426524	cluster34911;	48426396;	48426524;
POPCOP2_I-int_23851	Chr01	48447446	48448965	cluster34924;	48448564;	48448605;
EnSpm1B_PT_23895	Chr01	48505210	48507066	cluster34950;	48506359;	48506390;
Copia-92_PTr-I_23929	Chr01	48553720	48554411	cluster34994;	48553736;	48553968;
Copia-56_PTr-I_23953	Chr01	48580066	48580385	cluster35023;	48580183;	48580231;
Helitron-N3_PTr_24017	Chr01	48644562	48645022	cluster35087;	48644646;	48644741;
Gypsy-73_PTr-LTR_24025	Chr01	48647835	48648547	cluster35093;	48648348;	48648416;
Copia8-PTR_I-int_24030	Chr01	48653743	48657865	cluster35102;	48654404;	48654457;
Harbinger1_PTr_24036	Chr01	48666371	48670496	cluster35111;	48666497;	48667446;
Ogre-PT1_I-int_24057	Chr01	48687162	48688527	cluster35134;	48687486;	48687973;
Ogre-PT2_I-int_24070	Chr01	48697726	48700586	cluster35147;cluster35149;	48697970;48699352;	48698359;48699408;
Ogre-PT2_I-int_24073	Chr01	48704827	48711379	cluster35160;	48708052;	48708203;
Gypsy-71_PTr-LTR_24095	Chr01	48727734	48727983	cluster35182;	48727744;	48727933;
Copia-3_PTri-I_24098	Chr01	48753680	48753792	cluster35194;	48753722;	48753873;
Copia-3_PTri-I_24099	Chr01	48753793	48753870	cluster35194;	48753722;	48753873;
Helitron-1_PTr_24170	Chr01	48933351	48933477	cluster35311;	48933351;	48933460;
Gypsy13-PTR_I-int_24187	Chr01	48975944	48977231	cluster35342;	48977092;	48977156;
Gypsy13-PTR_I-int_24188	Chr01	48977233	48979217	cluster35345;	48978336;	48978389;
Helitron-N3_PTr_24202	Chr01	49010463	49011172	cluster35368;	49010555;	49011050;
Helitron-N3_PTr_24207	Chr01	49055693	49055853	cluster35392;	49055738;	49055855;
Copia-3_PTri-I_24224	Chr01	49120827	49121001	cluster35430;	49120824;	49121937;
DNA-3-1_PTr_24225	Chr01	49121137	49121936	cluster35430;	49120824;	49121937;
Copia-3_PTri-I_24233	Chr01	49128356	49128571	cluster35442;	49128284;	49128655;
Copia-3_PTri-I_24234	Chr01	49128572	49128649	cluster35442;	49128284;	49128655;
Copia35-PTR_I-int_24264	Chr01	49202784	49206895	cluster35493;	49205816;	49206128;
DNA-3-1_PTr_24268	Chr01	49218119	49219046	cluster35498;	49218124;	49219047;
Helitron-2_PTr_24269	Chr01	49218941	49219061	cluster35498;	49218124;	49219047;
Gypsy18-PTR_LTR_24274	Chr01	49229278	49229900	cluster35505;	49227713;	49232556;
Gypsy18-PTR_LTR_24275	Chr01	49229928	49230701	cluster35505;	49227713;	49232556;
Gypsy18-PTR_I-int_24276	Chr01	49230702	49231312	cluster35505;	49227713;	49232556;
Gypsy-73_PTr-LTR_24285	Chr01	49250045	49250941	cluster35511;	49250301;	49250459;
Gypsy-78_PTr-LTR_24320	Chr01	49295212	49295531	cluster35552;	49295406;	49295440;
Copia43-PTR_I-int_24337	Chr01	49317032	49321647	cluster35584;	49320614;	49320878;
Copia-79_PT-I_24346	Chr01	49337208	49338732	cluster35601;	49338368;	49338731;
Ogre-PT3_I-int_24403	Chr01	49465019	49466575	cluster35686;	49466227;	49466366;
Copia-3_PTri-I_24419	Chr01	49524830	49525053	cluster35731;	49524873;	49525123;
Copia-3_PTri-I_24420	Chr01	49525054	49525131	cluster35731;	49524873;	49525123;
Copia-56_PTr-I_24421	Chr01	49526432	49526906	cluster35732;	49526738;	49526825;
Gypsy-73_PTr-LTR_24422	Chr01	49526495	49526924	cluster35732;	49526738;	49526825;
Copia11-PTR_I-int_24432	Chr01	49530882	49531561	cluster35734;	49531476;	49531571;
Copia11-PTR_I-int_24434	Chr01	49533601	49535002	cluster35737;	49533579;	49533701;
Gypsy-79_PTr-LTR_24461	Chr01	49590843	49592873	cluster35792;	49591975;	49592069;
ENSPM1_PT_24527	Chr01	49669972	49674282	cluster35879;	49671055;	49671318;
Gypsy-79_PTr-LTR_24538	Chr01	49679896	49680519	cluster35890;	49680229;	49680462;
GYPOT1_LTR_24557	Chr01	49718363	49720525	cluster35919;	49718391;	49730810;
GYPOT1_I-int_24558	Chr01	49720526	49720873	cluster35919;	49718391;	49730810;
GYPOT1_I-int_24559	Chr01	49720870	49721315	cluster35919;	49718391;	49730810;
GYPOT1_I-int_24560	Chr01	49721304	49724149	cluster35919;	49718391;	49730810;
GYPOT1_LTR_24561	Chr01	49724244	49725332	cluster35919;	49718391;	49730810;
GYPOT1_LTR_24562	Chr01	49725329	49725475	cluster35919;	49718391;	49730810;
GYPOT1_I-int_24563	Chr01	49725476	49727016	cluster35919;	49718391;	49730810;
GYPOT1_I-int_24564	Chr01	49727002	49727790	cluster35919;	49718391;	49730810;
GYPOT1_I-int_24565	Chr01	49727779	49728168	cluster35919;	49718391;	49730810;
GYPOT1_I-int_24566	Chr01	49728165	49728267	cluster35919;	49718391;	49730810;
GYPOT1_I-int_24567	Chr01	49728441	49728681	cluster35919;	49718391;	49730810;
GYPOT1_LTR_24568	Chr01	49728682	49730813	cluster35919;	49718391;	49730810;
Copia-92_PTr-I_24578	Chr01	49738765	49740169	cluster35928;	49739335;	49739398;
SINE2-2_PTr_24580	Chr01	49749040	49749206	cluster35936;	49749040;	49749277;
Ogre-PT1_I-int_24587	Chr01	49754562	49754834	cluster35941;	49754752;	49754821;
Helitron-1_PTr_24605	Chr01	49798787	49798927	cluster35964;	49798735;	49798943;
Helitron-N4_PTr_24614	Chr01	49812401	49813165	cluster35972;	49812608;	49812892;
Copia-84_PT-I_24617	Chr01	49821702	49825956	cluster35980;cluster35983;	49823565;49825105;	49823695;49825147;
Helitron-1_PTr_24650	Chr01	49914888	49915028	cluster36019;	49914917;	49915052;
Helitron-N3_PTr_24651	Chr01	49920624	49921285	cluster36020;cluster36021;	49920820;49921011;	49920883;49921225;
Helitron-1_PTr_24659	Chr01	49945446	49945683	cluster36034;	49945555;	49945721;
Helitron-1_PTr_24719	Chr01	50005556	50005697	cluster36102;	50005551;	50005735;
Helitron-1_PTr_24763	Chr01	50153563	50153725	cluster36176;	50153541;	50153662;
Helitron-N3_PTr_24772	Chr01	50173151	50173514	cluster36189;	50173245;	50173754;
SINE2-2_PTr_24774	Chr01	50177131	50177294	cluster36193;	50177140;	50177271;
DNA-3-1_PTr_24776	Chr01	50178267	50179048	cluster36194;	50178334;	50179250;
DNA-3-1_PTr_24779	Chr01	50187507	50187838	cluster36200;	50187505;	50188802;
DNA-3-1_PTr_24780	Chr01	50187839	50188801	cluster36200;	50187505;	50188802;
Copia-91_PTr-LTR_24787	Chr01	50207691	50208342	cluster36221;	50207946;	50208689;
Copia-93_PTr-LTR_24846	Chr01	50357324	50357639	cluster36321;	50356929;	50358475;
Copia-93_PTr-I_24847	Chr01	50357654	50358475	cluster36321;	50356929;	50358475;
Gypsy-79_PTr-LTR_24868	Chr01	50426758	50427644	cluster36364;	50426936;	50427477;
hAT-5_PTr_24984	Chr02	320580	321174	cluster36634;cluster36635;	320579;320850;	320664;321049;
Gypsy-26_PTr-LTR_25009	Chr02	437654	438218	cluster36689;	437757;	438085;
Gypsy-26_PTr-LTR_25010	Chr02	438971	439442	cluster36691;	439166;	439414;
Helitron-N3_PTr_25012	Chr02	443676	445371	cluster36694;	443576;	445336;
Helitron-N1_PTr_25025	Chr02	508419	509241	cluster36736;	508501;	509179;
Ogre-PT3_LTR_25049	Chr02	595099	595424	cluster36783;	595090;	595184;
hAT-6_PTr_25073	Chr02	682237	682351	cluster36835;	682251;	682413;
SINE2-1_PTr_25079	Chr02	710610	710801	cluster36849;	710614;	710789;
Helitron-N4_PTr_25168	Chr02	1084321	1084820	cluster37044;	1084527;	1084674;
SINE2-2_PTr_25173	Chr02	1109832	1109984	cluster37059;	1109872;	1109988;
Helitron-N2_PTr_25176	Chr02	1121707	1121953	cluster37065;	1121763;	1121947;
SINE2-1_PTr_25228	Chr02	1298128	1298324	cluster37143;	1298133;	1298350;
DNA-3-3_PTr_25234	Chr02	1310601	1311369	cluster37148;	1310607;	1311309;
SINE2-1_PTr_25235	Chr02	1323437	1323634	cluster37152;	1323423;	1323629;
Copia-3_PTri-I_25332	Chr02	1621694	1621771	cluster37275;	1621688;	1621916;
Copia-3_PTri-I_25333	Chr02	1621772	1621916	cluster37275;	1621688;	1621916;
EnSpm1B_PT_25409	Chr02	1703795	1703882	cluster37335;	1703668;	1703959;
Helitron-1_PTr_25414	Chr02	1724433	1724569	cluster37344;	1724530;	1724576;
Helitron-1_PTr_25419	Chr02	1741048	1741148	cluster37350;	1741056;	1741156;
DNA-3-2_PTr_25433	Chr02	1773805	1773971	cluster37388;	1773807;	1773863;
DNA-3-1_PTr_25459	Chr02	1883660	1884620	cluster37430;	1883661;	1884610;
Copia-3_PTri-I_25461	Chr02	1898246	1898460	cluster37432;	1898255;	1898703;
Copia-3_PTri-I_25462	Chr02	1898461	1898541	cluster37432;	1898255;	1898703;
hAT-3_PTr_25497	Chr02	2024047	2024373	cluster37501;	2024047;	2024303;
SINE2-2_PTr_25527	Chr02	2140207	2140383	cluster37559;	2140200;	2140382;
SINE2-2_PTr_25588	Chr02	2303100	2303279	cluster37654;	2303096;	2303278;
Helitron-N3_PTr_25626	Chr02	2425240	2425679	cluster37717;	2425477;	2425600;
SINE2-1_PTr_25639	Chr02	2480343	2480541	cluster37747;	2480352;	2480617;
DNA-3-1_PTr_25692	Chr02	2698446	2699278	cluster37837;	2698448;	2699278;
Helitron-N4_PTr_25747	Chr02	2931382	2931445	cluster37939;	2931210;	2932479;
Helitron-N4_PTr_25748	Chr02	2931450	2931695	cluster37939;	2931210;	2932479;
Helitron-N4_PTr_25749	Chr02	2931707	2931774	cluster37939;	2931210;	2932479;
Helitron-N4_PTr_25750	Chr02	2931812	2932003	cluster37939;	2931210;	2932479;
Helitron-N4_PTr_25751	Chr02	2932015	2932163	cluster37939;	2931210;	2932479;
Helitron-N4_PTr_25752	Chr02	2932166	2932282	cluster37939;	2931210;	2932479;
Helitron-N4_PTr_25753	Chr02	2932267	2932418	cluster37939;	2931210;	2932479;
DNA-3-1_PTr_25780	Chr02	2987084	2987881	cluster37965;	2987086;	2987767;
Helitron-N3_PTr_25789	Chr02	3032219	3032940	cluster37987;	3032552;	3032769;
Helitron-1_PTr_25808	Chr02	3100850	3100995	cluster38034;	3100895;	3100954;
Helitron-N4_PTr_25825	Chr02	3166641	3168455	cluster38078;cluster38079;	3167639;3167877;	3167679;3168154;
Copia-91_PTr-LTR_25834	Chr02	3188770	3189729	cluster38095;	3188962;	3189696;
Helitron-N3_PTr_25895	Chr02	3372278	3373096	cluster38203;	3372413;	3372974;
Helitron-N4_PTr_25968	Chr02	3620279	3620523	cluster38343;	3620447;	3620501;
Helitron-1_PTr_25981	Chr02	3681981	3682120	cluster38374;	3682052;	3682093;
Helitron-N2_PTr_26039	Chr02	3870554	3871811	cluster38505;	3871439;	3871555;
Ogre-PT2_I-int_26049	Chr02	3884395	3886224	cluster38520;	3885358;	3885461;
Helitron-N1_PTr_26066	Chr02	3931297	3931495	cluster38546;	3931287;	3932622;
Helitron-N1_PTr_26067	Chr02	3931502	3932617	cluster38546;	3931287;	3932622;
DNA-3-1_PTr_26083	Chr02	4012263	4012972	cluster38569;	4012339;	4012510;
ENSPM1_PT_26090	Chr02	4059445	4059736	cluster38593;	4059440;	4059708;
Helitron-N3_PTr_26100	Chr02	4093846	4094297	cluster38608;	4094033;	4094210;
DNA-3-3_PTr_26187	Chr02	4412698	4413165	cluster38779;	4412646;	4413227;
Copia-3_PTri-I_26194	Chr02	4426012	4426227	cluster38798;	4425936;	4426264;
DNA-3-1_PTr_26196	Chr02	4426660	4427239	cluster38800;	4426859;	4427397;
DNA-3-1_PTr_26197	Chr02	4427240	4427426	cluster38800;	4426859;	4427397;
hAT-4_PTr_26293	Chr02	4776881	4777370	cluster38978;	4776679;	4777448;
hAT-1N_PTr_26303	Chr02	4811398	4811560	cluster39000;	4811378;	4811643;
hAT-3_PTr_26304	Chr02	4811504	4811655	cluster39000;	4811378;	4811643;
Helitron-N3_PTr_26327	Chr02	4863818	4864885	cluster39029;	4864513;	4864581;
Helitron-1_PTr_26337	Chr02	4882769	4882890	cluster39041;	4882766;	4882862;
PTr-3_26341	Chr02	4898298	4898375	cluster39047;	4898289;	4898369;
SINE2-1_PTr_26401	Chr02	5081920	5082106	cluster39169;	5081782;	5082106;
Copia-55_PTr-LTR_26476	Chr02	5329865	5331550	cluster39318;	5330438;	5330493;
DNA-3-3_PTr_26478	Chr02	5343828	5344630	cluster39324;	5343828;	5344612;
Helitron-N4_PTr_26500	Chr02	5464855	5465989	cluster39393;	5464884;	5465024;
SINE2-2_PTr_26510	Chr02	5526015	5526192	cluster39421;	5525826;	5526191;
DNA-3-1_PTr_26526	Chr02	5564606	5565370	cluster39437;	5565016;	5565324;
ENSPM1_PT_26535	Chr02	5621438	5621711	cluster39459;	5621360;	5621778;
SINE2-2_PTr_26546	Chr02	5637300	5637461	cluster39475;	5637289;	5637403;
SINE2-1_PTr_26594	Chr02	5789907	5789978	cluster39568;	5789927;	5789962;
Gypsy-75_PTr-I_26603	Chr02	5827805	5828814	cluster39597;	5827882;	5828487;
Copia-3_PTri-I_26714	Chr02	6224388	6224585	cluster39772;	6224387;	6224656;
Copia-3_PTri-I_26715	Chr02	6224586	6224672	cluster39772;	6224387;	6224656;
SINE2-2_PTr_26719	Chr02	6244806	6244943	cluster39780;	6244836;	6245011;
Helitron-N2_PTr_26771	Chr02	6451605	6452065	cluster39917;	6451649;	6451989;
Helitron-N3_PTr_26803	Chr02	6554250	6554969	cluster39983;	6554449;	6554524;
Helitron-N2_PTr_26807	Chr02	6560834	6561258	cluster39989;	6561085;	6561161;
Helitron-N3_PTr_26853	Chr02	6721766	6722412	cluster40064;	6721951;	6722129;
Copia8-PTR_LTR_26866	Chr02	6737665	6737935	cluster40072;	6737675;	6738450;
Copia8-PTR_I-int_26867	Chr02	6737936	6742152	cluster40072;cluster40074;	6737675;6739372;	6738450;6739628;
Helitron-N4_PTr_26871	Chr02	6753806	6753870	cluster40096;	6753675;	6755360;
Helitron-N4_PTr_26872	Chr02	6753874	6754027	cluster40096;	6753675;	6755360;
Helitron-N4_PTr_26873	Chr02	6754042	6754125	cluster40096;	6753675;	6755360;
Helitron-N4_PTr_26874	Chr02	6754195	6754238	cluster40096;	6753675;	6755360;
Helitron-N4_PTr_26875	Chr02	6754240	6754411	cluster40096;	6753675;	6755360;
Helitron-N4_PTr_26876	Chr02	6754442	6754499	cluster40096;	6753675;	6755360;
Helitron-N4_PTr_26877	Chr02	6754496	6754653	cluster40096;	6753675;	6755360;
Helitron-N4_PTr_26878	Chr02	6754677	6754834	cluster40096;	6753675;	6755360;
Helitron-N4_PTr_26879	Chr02	6754837	6754965	cluster40096;	6753675;	6755360;
Helitron-N4_PTr_26880	Chr02	6754960	6755232	cluster40096;	6753675;	6755360;
Helitron-N4_PTr_26881	Chr02	6755249	6755364	cluster40096;	6753675;	6755360;
Copia-55_PTr-I_26983	Chr02	7071042	7071487	cluster40258;	7071235;	7071304;
Helitron-N4_PTr_27041	Chr02	7206016	7206550	cluster40310;	7206096;	7206148;
DNA-3-1_PTr_27098	Chr02	7336954	7337168	cluster40380;	7336444;	7337090;
Ogre-PT2_LTR_27143	Chr02	7482026	7484767	cluster40480;	7483279;	7483682;
DNA-3-3_PTr_27158	Chr02	7555620	7555767	cluster40510;	7555620;	7556157;
DNA-3-2B_PTr_27159	Chr02	7555812	7556145	cluster40510;	7555620;	7556157;
Helitron-N3_PTr_27240	Chr02	7775970	7776242	cluster40638;	7775993;	7776287;
hAT-1N_PTr_27273	Chr02	7882659	7882835	cluster40710;	7882437;	7883528;
hAT-3_PTr_27274	Chr02	7883363	7883530	cluster40710;	7882437;	7883528;
SINE2-2_PTr_27276	Chr02	7884992	7885162	cluster40712;	7884992;	7885150;
Copia47-PTR_I-int_27319	Chr02	8061234	8062942	cluster40805;	8062345;	8062433;
Helitron-N2_PTr_27414	Chr02	8413218	8414310	cluster41007;	8413771;	8414259;
Helitron-1_PTr_27415	Chr02	8415134	8415268	cluster41008;	8415182;	8415291;
Helitron-N3_PTr_27416	Chr02	8417685	8417766	cluster41011;	8417706;	8417764;
Helitron-N4_PTr_27438	Chr02	8479984	8480203	cluster41037;	8480044;	8480316;
Copia-3_PTri-I_27489	Chr02	8595367	8595513	cluster41100;	8595334;	8595858;
Copia-3_PTri-I_27490	Chr02	8595514	8595727	cluster41100;	8595334;	8595858;
Copia-3_PTri-I_27491	Chr02	8595728	8595777	cluster41100;	8595334;	8595858;
Copia-3_PTri-I_27492	Chr02	8595795	8595892	cluster41100;	8595334;	8595858;
Helitron-N4_PTr_27528	Chr02	8674475	8674652	cluster41151;	8674442;	8676492;
Helitron-N4_PTr_27529	Chr02	8674626	8674759	cluster41151;	8674442;	8676492;
Helitron-N4_PTr_27530	Chr02	8674796	8674892	cluster41151;	8674442;	8676492;
Helitron-N4_PTr_27531	Chr02	8674930	8674999	cluster41151;	8674442;	8676492;
Helitron-N4_PTr_27532	Chr02	8675002	8675160	cluster41151;	8674442;	8676492;
Helitron-N4_PTr_27533	Chr02	8675184	8675336	cluster41151;	8674442;	8676492;
Helitron-N4_PTr_27534	Chr02	8675337	8675487	cluster41151;	8674442;	8676492;
Helitron-N4_PTr_27535	Chr02	8675510	8675705	cluster41151;	8674442;	8676492;
Helitron-N4_PTr_27536	Chr02	8675695	8675807	cluster41151;	8674442;	8676492;
Helitron-N4_PTr_27537	Chr02	8675819	8675902	cluster41151;	8674442;	8676492;
Helitron-N4_PTr_27538	Chr02	8675915	8676072	cluster41151;	8674442;	8676492;
Helitron-N4_PTr_27539	Chr02	8676077	8676140	cluster41151;	8674442;	8676492;
Helitron-N3_PTr_27552	Chr02	8726101	8726730	cluster41178;	8726487;	8726754;
Gypsy-79_PTr-LTR_27555	Chr02	8735014	8735563	cluster41181;	8735156;	8735636;
Helitron-N3_PTr_27557	Chr02	8736991	8737653	cluster41183;	8737012;	8737453;
Helitron-1_PTr_27603	Chr02	8861468	8861582	cluster41238;	8861461;	8861568;
Gypsy-79_PTr-LTR_27611	Chr02	8900909	8902242	cluster41267;	8900954;	8901733;
Copia22-PTR_I-int_27626	Chr02	8940278	8941679	cluster41285;	8940886;	8941021;
SINE2-1_PTr_27661	Chr02	9041124	9041315	cluster41348;	9041123;	9041315;
hAT-2_PTr_27713	Chr02	9167512	9168480	cluster41418;	9167603;	9168272;
Helitron-N3_PTr_27759	Chr02	9329285	9329620	cluster41503;	9329521;	9329594;
Helitron-1_PTr_27945	Chr02	9905332	9905447	cluster41808;	9905381;	9905417;
SINE2-2_PTr_27963	Chr02	9963704	9963880	cluster41834;	9963705;	9963869;
Helitron-1_PTr_28005	Chr02	10127940	10128988	cluster41932;	10128115;	10128146;
Helitron-1_PTr_28006	Chr02	10129895	10130629	cluster41934;cluster41935;	10129892;10130542;	10130105;10130667;
DNA-3-3_PTr_28007	Chr02	10131805	10132405	cluster41936;	10131804;	10132576;
DNA-3-2_PTr_28008	Chr02	10132374	10132576	cluster41936;	10131804;	10132576;
Helitron-1_PTr_28009	Chr02	10133053	10133195	cluster41937;	10133089;	10133199;
Helitron-N2_PTr_28066	Chr02	10281813	10283264	cluster42020;	10282051;	10282237;
SINE2-2_PTr_28153	Chr02	10568044	10568215	cluster42197;	10568091;	10568216;
Helitron-1_PTr_28157	Chr02	10577327	10577698	cluster42199;	10577347;	10577462;
SINE2-2_PTr_28158	Chr02	10582508	10582673	cluster42200;	10582527;	10582607;
Gypsy-71_PTr-LTR_28175	Chr02	10662986	10663470	cluster42256;	10662977;	10663398;
Helitron-N4_PTr_28235	Chr02	10848174	10848320	cluster42359;	10848143;	10849368;
Helitron-N4_PTr_28236	Chr02	10848305	10848438	cluster42359;	10848143;	10849368;
Helitron-N4_PTr_28237	Chr02	10848443	10848600	cluster42359;	10848143;	10849368;
Helitron-N4_PTr_28238	Chr02	10848624	10848780	cluster42359;	10848143;	10849368;
Helitron-N4_PTr_28239	Chr02	10848777	10848834	cluster42359;	10848143;	10849368;
Helitron-N4_PTr_28240	Chr02	10848870	10849051	cluster42359;	10848143;	10849368;
Helitron-N4_PTr_28241	Chr02	10849089	10849155	cluster42359;	10848143;	10849368;
Helitron-N4_PTr_28242	Chr02	10849167	10849246	cluster42359;	10848143;	10849368;
tRNA-Glu_OS_28255	Chr02	10866846	10866937	cluster42363;	10866847;	10866929;
Copia53-PTR_I-int_28294	Chr02	10965710	10970274	cluster42432;	10966215;	10966610;
L1-2_PTr_28336	Chr02	11092357	11092788	cluster42508;	11092361;	11092571;
DNA-3-1_PTr_28358	Chr02	11198960	11199692	cluster42574;	11199245;	11199401;
Ogre-PT3_I-int_28375	Chr02	11222000	11222564	cluster42585;	11222195;	11222402;
Ogre-PT3_I-int_28382	Chr02	11227790	11227880	cluster42595;	11227824;	11229020;
Gypsy-26_PTr-LTR_28383	Chr02	11227881	11228137	cluster42595;	11227824;	11229020;
Gypsy-26_PTr-LTR_28384	Chr02	11228319	11228675	cluster42595;	11227824;	11229020;
Gypsy13-PTR_I-int_28387	Chr02	11230069	11234156	cluster42597;cluster42599;	11231104;11233128;	11232300;11233414;
DNA-3-2_PTr_28407	Chr02	11263650	11263694	cluster42632;	11263473;	11264001;
DNA-3-2_PTr_28408	Chr02	11263745	11263993	cluster42632;	11263473;	11264001;
Copia32-PTR_I-int_28446	Chr02	11308869	11313367	cluster42675;	11311937;	11311971;
SINE2-1_PTr_28457	Chr02	11319489	11319685	cluster42683;	11319437;	11319679;
hAT-1N_PTr_28458	Chr02	11322026	11322202	cluster42685;	11321934;	11322460;
hAT-3_PTr_28459	Chr02	11322177	11322236	cluster42685;	11321934;	11322460;
hAT-7_PTr_28460	Chr02	11322237	11322346	cluster42685;	11321934;	11322460;
hAT-3_PTr_28461	Chr02	11322347	11322411	cluster42685;	11321934;	11322460;
Helitron-2_PTr_28483	Chr02	11374755	11374824	cluster42719;	11374739;	11375007;
Helitron-1_PTr_28484	Chr02	11374925	11375033	cluster42719;	11374739;	11375007;
Gypsy-73_PTr-LTR_28542	Chr02	11524799	11527453	cluster42817;	11526974;	11527268;
Copia-55_PTr-LTR_28628	Chr02	11727190	11727621	cluster42939;	11727281;	11727497;
Copia-91_PTr-LTR_28812	Chr02	12248352	12249655	cluster43265;	12248595;	12249304;
ENSPM1_PT_28875	Chr02	12381849	12381972	cluster43363;	12381849;	12382074;
ENSPM1_PT_28876	Chr02	12381948	12382071	cluster43363;	12381849;	12382074;
Gypsy-28_PTr-LTR_28880	Chr02	12393399	12394024	cluster43368;	12393563;	12393697;
DNA-3-2B_PTr_28919	Chr02	12501469	12501739	cluster43439;	12501218;	12501656;
Helitron-N3_PTr_28924	Chr02	12508335	12508771	cluster43445;	12508626;	12508772;
hAT-1N_PTr_28930	Chr02	12515244	12515434	cluster43451;	12515196;	12515406;
DNA-3-1_PTr_28933	Chr02	12524201	12524989	cluster43453;	12524225;	12524989;
Helitron-1_PTr_28939	Chr02	12551055	12551954	cluster43466;cluster43467;	12551375;12551847;	12551713;12551918;
Helitron-N3_PTr_28994	Chr02	12706331	12706575	cluster43568;	12706340;	12706487;
Gypsy-79_PTr-LTR_28996	Chr02	12710193	12711013	cluster43573;	12710331;	12710521;
SINE2-1_PTr_29026	Chr02	12791367	12791558	cluster43626;	12791355;	12791549;
Helitron-1_PTr_29028	Chr02	12793531	12793668	cluster43628;	12793481;	12793685;
Helitron-1_PTr_29069	Chr02	12908867	12909003	cluster43700;	12908862;	12908979;
DNA-3-1_PTr_29109	Chr02	13042620	13043585	cluster43794;	13042619;	13042853;
Helitron-N1_PTr_29193	Chr02	13237668	13237726	cluster43917;	13237690;	13237800;
PTr-3_29207	Chr02	13284477	13284673	cluster43944;	13284477;	13284676;
ENSPM1_PT_29224	Chr02	13331088	13332949	cluster43972;	13331826;	13332321;
Helitron-1_PTr_29311	Chr02	13457667	13458731	cluster44062;	13457596;	13457779;
SINE2-1_PTr_29314	Chr02	13471213	13471408	cluster44077;	13471214;	13471409;
Helitron-1_PTr_29315	Chr02	13471924	13472061	cluster44078;	13471899;	13472037;
Helitron-N3_PTr_29318	Chr02	13476128	13477484	cluster44081;	13476207;	13476738;
hAT-5_PTr_29329	Chr02	13499436	13499619	cluster44098;	13499412;	13499714;
Helitron-N3_PTr_29358	Chr02	13557550	13558358	cluster44136;	13557572;	13557744;
Copia43-PTR_I-int_29365	Chr02	13569833	13570803	cluster44148;	13570462;	13570547;
Copia-56_PTr-I_29372	Chr02	13578840	13580601	cluster44160;	13580108;	13580573;
Gypsy-79_PTr-LTR_29384	Chr02	13589929	13590802	cluster44172;	13589873;	13590627;
hAT-2_PTr_29399	Chr02	13627363	13629049	cluster44190;	13627381;	13628081;
hAT-6_PTr_29471	Chr02	13767596	13769150	cluster44284;	13768107;	13769453;
Gypsy21-PTR_I-int_29479	Chr02	13777326	13777420	cluster44289;	13776975;	13777389;
Gypsy-28_PTr-LTR_29522	Chr02	13843755	13844204	cluster44328;	13844007;	13844270;
Copia-91_PTr-LTR_29536	Chr02	13877447	13878715	cluster44358;	13877688;	13878067;
Copia-91_PTr-LTR_29541	Chr02	13889311	13890786	cluster44366;	13889435;	13889756;
PTr-3_29568	Chr02	13925642	13925809	cluster44380;	13925679;	13925809;
Helitron-1_PTr_29572	Chr02	13929308	13929465	cluster44382;	13929337;	13929517;
Helitron-1_PTr_29603	Chr02	14016075	14016217	cluster44440;	14016164;	14016232;
hAT-5B_PTr_29659	Chr02	14106605	14106771	cluster44496;	14106521;	14107473;
hAT-5B_PTr_29660	Chr02	14107299	14107385	cluster44496;	14106521;	14107473;
Helitron-1_PTr_29665	Chr02	14126099	14126155	cluster44515;	14126010;	14126231;
Helitron-N4_PTr_29667	Chr02	14128695	14129291	cluster44517;	14129154;	14129185;
DNA-3-1_PTr_29740	Chr02	14286217	14287012	cluster44633;	14286328;	14287005;
DNA-3-2B_PTr_29741	Chr02	14287850	14289516	cluster44634;	14287755;	14289534;
Helitron-1_PTr_29763	Chr02	14354579	14354701	cluster44671;	14354605;	14354695;
Gypsy-74_PTr-LTR_29826	Chr02	14507464	14507671	cluster44766;	14507567;	14507691;
Gypsy-36_PT-I_29829	Chr02	14514465	14516076	cluster44773;	14515423;	14515494;
hAT-7_PTr_29900	Chr02	14679264	14679466	cluster44880;	14679336;	14679404;
Gypsy-78_PTr-LTR_29917	Chr02	14712045	14713043	cluster44910;	14712285;	14712464;
Helitron-N3_PTr_29964	Chr02	14797071	14798808	cluster44993;	14797304;	14797680;
hAT-1N_PTr_29965	Chr02	14800105	14800416	cluster44995;	14799737;	14801208;
hAT-1N_PTr_29966	Chr02	14800412	14800523	cluster44995;	14799737;	14801208;
hAT-1N_PTr_29967	Chr02	14800977	14801134	cluster44995;	14799737;	14801208;
Copia-3_PTri-I_30002	Chr02	14874151	14874365	cluster45064;	14874108;	14874358;
Gypsy-25_PTr-I_30034	Chr02	14949003	14950371	cluster45103;	14949346;	14949383;
Copia-54_PTr-I_30109	Chr02	15112862	15115827	cluster45224;	15113529;	15113704;
Helitron-2_PTr_30193	Chr02	15288977	15289102	cluster45319;	15288997;	15290644;
DNA-3-1_PTr_30194	Chr02	15288998	15289796	cluster45319;	15288997;	15290644;
DNA-3-1_PTr_30195	Chr02	15289806	15290057	cluster45319;	15288997;	15290644;
DNA-3-1_PTr_30196	Chr02	15290117	15290651	cluster45319;	15288997;	15290644;
Copia49-PTR_I-int_30245	Chr02	15378784	15379770	cluster45391;	15378760;	15378856;
Helitron-N3_PTr_30251	Chr02	15408794	15409268	cluster45406;	15409129;	15409197;
DNA-3-1_PTr_30252	Chr02	15409146	15409481	cluster45406;	15409129;	15409197;
Gypsy18-PTR_LTR_30331	Chr02	15595653	15597276	cluster45530;	15595308;	15597481;
ENSPM1_PT_30332	Chr02	15597284	15599857	cluster45532;	15598279;	15599583;
Helitron-N4_PTr_30380	Chr02	15714647	15715259	cluster45640;	15715047;	15715144;
SINE2-1_PTr_30423	Chr02	15800465	15800661	cluster45689;	15800479;	15800589;
Copia-3_PTri-I_30469	Chr02	15898030	15898244	cluster45746;	15898039;	15898318;
Copia-3_PTri-I_30470	Chr02	15898245	15898319	cluster45746;	15898039;	15898318;
Copia15-PTR_I-int_30475	Chr02	15909393	15910375	cluster45755;	15909663;	15909712;
Helitron-N3_PTr_30487	Chr02	15928032	15928733	cluster45767;	15928456;	15928614;
Helitron-N3_PTr_30496	Chr02	15951502	15951958	cluster45788;	15951920;	15951957;
Gypsy-79_PTr-LTR_30499	Chr02	15961966	15962478	cluster45796;	15962429;	15962464;
ENSPM1_PT_30508	Chr02	15987215	15989738	cluster45815;cluster45817;	15988027;15988986;	15988323;15989210;
EnSpm2_PTr_30510	Chr02	15991170	15994920	cluster45823;	15993258;	15994392;
Helitron-N3_PTr_30534	Chr02	16064904	16065581	cluster45884;	16065117;	16065270;
Copia-19_PTri-I_30546	Chr02	16081840	16083045	cluster45901;	16082286;	16082424;
Helitron-1_PTr_30553	Chr02	16091439	16092360	cluster45907;	16091512;	16091578;
SINE2-2_PTr_30568	Chr02	16113107	16113283	cluster45929;	16113109;	16113370;
SINE2-2_PTr_30569	Chr02	16113294	16113369	cluster45929;	16113109;	16113370;
Ogre-PT2_LTR_30609	Chr02	16219525	16222495	cluster46008;	16221066;	16221398;
Gypsy-79_PTr-LTR_30632	Chr02	16276379	16276926	cluster46045;	16276563;	16276909;
Gypsy-74_PTr-I_30653	Chr02	16303121	16304953	cluster46072;	16303585;	16303713;
Gypsy-74_PTr-LTR_30654	Chr02	16304969	16305045	cluster46074;	16304992;	16305104;
ENSPM1_PT_30656	Chr02	16306710	16306890	cluster46075;	16306670;	16307391;
EnSpm1B_PT_30657	Chr02	16306980	16307313	cluster46075;	16306670;	16307391;
Helitron-N4_PTr_30670	Chr02	16321969	16322109	cluster46084;	16321930;	16323627;
Helitron-N4_PTr_30671	Chr02	16322273	16322352	cluster46084;	16321930;	16323627;
Helitron-N4_PTr_30672	Chr02	16322349	16322504	cluster46084;	16321930;	16323627;
Helitron-N4_PTr_30673	Chr02	16322528	16322695	cluster46084;	16321930;	16323627;
Helitron-N4_PTr_30674	Chr02	16322696	16322848	cluster46084;	16321930;	16323627;
Helitron-N4_PTr_30675	Chr02	16322870	16323059	cluster46084;	16321930;	16323627;
Helitron-N4_PTr_30676	Chr02	16323096	16323163	cluster46084;	16321930;	16323627;
Helitron-N4_PTr_30677	Chr02	16323175	16323258	cluster46084;	16321930;	16323627;
Helitron-N4_PTr_30678	Chr02	16323271	16323425	cluster46084;	16321930;	16323627;
Helitron-N4_PTr_30679	Chr02	16323429	16323493	cluster46084;	16321930;	16323627;
EnSpm1B_PT_30682	Chr02	16331697	16332636	cluster46088;	16332225;	16332484;
Copia26-PTR_I-int_30719	Chr02	16376576	16380564	cluster46130;	16379346;	16379706;
hAT-3_PTr_30721	Chr02	16381106	16381441	cluster46132;	16381127;	16381289;
hAT-7_PTr_30722	Chr02	16381744	16381892	cluster46134;	16381754;	16381837;
ENSPM1_PT_30774	Chr02	16475233	16479161	cluster46200;cluster46202;cluster46203;cluster46205;	16477345;16477921;16478202;16478897;	16477563;16478063;16478380;16478930;
Gypsy-28_PTr-I_30784	Chr02	16492112	16493667	cluster46219;	16493279;	16493605;
Gypsy-37_PT-I_30833	Chr02	16622694	16625030	cluster46316;	16623961;	16624078;
Copia-91_PTr-LTR_30844	Chr02	16655181	16656802	cluster46340;	16656026;	16656252;
Gypsy-71_PTr-LTR_30866	Chr02	16698206	16698621	cluster46391;	16698103;	16698721;
hAT-2_PTr_30916	Chr02	16780877	16783600	cluster46454;	16783323;	16783426;
Helitron-N3_PTr_30926	Chr02	16798539	16799135	cluster46469;	16798700;	16798917;
Helitron-N1_PTr_30942	Chr02	16833204	16833552	cluster46498;	16833217;	16833466;
Helitron-N2_PTr_30983	Chr02	16942013	16943711	cluster46567;	16942199;	16942537;
POPGY1_LTR_30998	Chr02	16966588	16968095	cluster46592;	16966584;	16978041;
POPGY1_I-int_30999	Chr02	16968096	16970138	cluster46592;	16966584;	16978041;
POPGY1_I-int_31000	Chr02	16970181	16976433	cluster46592;	16966584;	16978041;
POPGY1_I-int_31001	Chr02	16976468	16976526	cluster46592;	16966584;	16978041;
POPGY1_LTR_31002	Chr02	16976527	16978064	cluster46592;	16966584;	16978041;
Gypsy18-PTR_I-int_31040	Chr02	17036792	17039601	cluster46640;cluster46641;	17038768;17039340;	17039004;17039576;
Gypsy13-PTR_I-int_31056	Chr02	17069083	17069939	cluster46671;	17069619;	17069701;
POPGY1_I-int_31107	Chr02	17125815	17129230	cluster46732;	17126463;	17126497;
Gypsy-25_PTr-I_31112	Chr02	17153194	17155159	cluster46750;cluster46751;	17153675;17154924;	17154011;17155045;
Gypsy-79_PTr-LTR_31143	Chr02	17231534	17232126	cluster46835;	17231626;	17232192;
Copia25-PTR_I-int_31181	Chr02	17280446	17281263	cluster46904;	17280823;	17280977;
Gypsy-78_PTr-I_31196	Chr02	17307657	17312314	cluster46933;	17312169;	17312242;
Gypsy-79_PTr-LTR_31198	Chr02	17313974	17316058	cluster46938;cluster46940;	17314162;17314633;	17314276;17315025;
Ogre-PT3_I-int_31200	Chr02	17317517	17320480	cluster46943;cluster46944;	17318055;17318523;	17318339;17318611;
Ogre-PT3_I-int_31202	Chr02	17320918	17327583	cluster46951;	17323478;	17324401;
hAT-5B_PTr_31208	Chr02	17347045	17347143	cluster46969;	17347043;	17347112;
ENSPM1_PT_31225	Chr02	17363091	17364758	cluster46981;	17363103;	17363263;
Copia-55_PTr-LTR_31323	Chr02	17486577	17487030	cluster47064;	17486943;	17487004;
Gypsy-72_PTr-LTR_31324	Chr02	17487246	17489721	cluster47066;cluster47067;	17487635;17487834;	17487704;17488087;
hAT-3_PTr_31333	Chr02	17499811	17499939	cluster47079;	17499849;	17500130;
hAT-3_PTr_31334	Chr02	17499907	17500060	cluster47079;	17499849;	17500130;
hAT-3_PTr_31335	Chr02	17499994	17500179	cluster47079;	17499849;	17500130;
Helitron-N1_PTr_31337	Chr02	17503911	17503951	cluster47084;	17503745;	17504013;
Gypsy18-PTR_LTR_31377	Chr02	17539758	17540649	cluster47123;	17539838;	17540794;
Gypsy18-PTR_I-int_31378	Chr02	17540672	17543374	cluster47125;cluster47126;	17541094;17541425;	17541324;17544700;
Gypsy18-PTR_LTR_31379	Chr02	17543351	17544238	cluster47126;	17541425;	17544700;
Ogre-PT1_I-int_31380	Chr02	17544249	17544639	cluster47126;	17541425;	17544700;
Ogre-PT1_I-int_31381	Chr02	17544610	17544743	cluster47126;	17541425;	17544700;
POPGY1_I-int_31384	Chr02	17546270	17553689	cluster47129;cluster47131;	17549141;17550916;	17549461;17552137;
Gypsy-25_PTr-LTR_31444	Chr02	17616345	17616707	cluster47184;	17616138;	17619163;
L1-1_PTr_31445	Chr02	17616707	17619108	cluster47184;	17616138;	17619163;
Copia-55_PTr-I_31458	Chr02	17632994	17633428	cluster47194;	17633036;	17633072;
Gypsy-73_PTr-LTR_31492	Chr02	17680927	17681381	cluster47249;	17681080;	17681231;
Gypsy18-PTR_LTR_31493	Chr02	17681489	17683047	cluster47252;cluster47254;	17682411;17682940;	17682538;17683036;
Copia-56_PTr-LTR_31594	Chr02	17820398	17820540	cluster47313;	17820399;	17820959;
Ogre-PT2_I-int_31650	Chr02	17897545	17902815	cluster47373;	17899266;	17900467;
Copia-55_PTr-LTR_31668	Chr02	17922338	17923176	cluster47391;	17922308;	17922666;
Ogre-PT3_I-int_31679	Chr02	17929493	17931033	cluster47399;	17929512;	17929657;
Gypsy-25_PTr-LTR_31700	Chr02	17947768	17948810	cluster47418;	17947784;	17948262;
ENSPM1_PT_31737	Chr02	17990222	17992767	cluster47442;	17990894;	17992490;
Gypsy-26_PTr-LTR_31745	Chr02	18002326	18002474	cluster47453;	18002336;	18002698;
Gypsy-28_PTr-LTR_31761	Chr02	18022019	18022324	cluster47468;	18022171;	18022309;
hAT-2_PTr_31763	Chr02	18027651	18027963	cluster47470;	18027749;	18027949;
POPGY2_LTR_31768	Chr02	18031488	18031995	cluster47474;	18031518;	18032433;
POPGY2_LTR_31769	Chr02	18031997	18032455	cluster47474;	18031518;	18032433;
Gypsy18-PTR_LTR_31812	Chr02	18113739	18113932	cluster47498;	18113752;	18115884;
Gypsy18-PTR_LTR_31813	Chr02	18114352	18115019	cluster47498;	18113752;	18115884;
Caulimovirus-1_PTr_31870	Chr02	18165851	18172280	cluster47554;	18168502;	18168566;
Caulimovirus-1_PTr_31874	Chr02	18174948	18177092	cluster47565;	18176136;	18177045;
Ogre-PT3_LTR_31905	Chr02	18203997	18204325	cluster47606;	18203998;	18204032;
EnSpm3_PT_31947	Chr02	18241011	18243632	cluster47628;	18241599;	18243414;
Copia29-PTR_I-int_31955	Chr02	18252206	18254390	cluster47639;	18253977;	18254351;
Gypsy-29_PTr-I_32029	Chr02	18319165	18321345	cluster47695;	18319551;	18319659;
hAT-7_PTr_32060	Chr02	18337039	18340146	cluster47722;	18337972;	18338290;
Gypsy-27_PTr-LTR_32063	Chr02	18341327	18342166	cluster47726;	18341328;	18341457;
POPGY2_LTR_32092	Chr02	18393024	18394571	cluster47775;	18393013;	18394575;
Gypsy-29_PTr-I_32108	Chr02	18409650	18410095	cluster47791;	18409685;	18409783;
Gypsy-29_PTr-I_32110	Chr02	18412156	18412732	cluster47794;	18412249;	18413885;
Gypsy-27_PTr-LTR_32111	Chr02	18412733	18413733	cluster47794;	18412249;	18413885;
Gypsy-27_PTr-I_32112	Chr02	18413734	18413772	cluster47794;	18412249;	18413885;
Gypsy-27_PTr-I_32113	Chr02	18414107	18415198	cluster47797;	18415026;	18415176;
L1-1_PTr_32161	Chr02	18451897	18454299	cluster47839;	18453278;	18454354;
Gypsy-27_PTr-I_32200	Chr02	18497412	18498176	cluster47875;	18497607;	18497746;
POPGY1_I-int_32206	Chr02	18500239	18501791	cluster47879;	18500295;	18502273;
Gypsy-76_PTr-LTR_32207	Chr02	18501792	18501959	cluster47879;	18500295;	18502273;
Gypsy-28_PTr-I_32296	Chr02	18558330	18562948	cluster47945;	18560552;	18561002;
Gypsy-76_PTr-LTR_32348	Chr02	18644653	18644702	cluster48062;	18644505;	18644683;
POPGY2_LTR_32371	Chr02	18707203	18708093	cluster48128;	18707224;	18708050;
Gypsy-25_PTr-LTR_32438	Chr02	18874981	18876771	cluster48227;	18876536;	18876879;
Gypsy-29_PTr-I_32439	Chr02	18876772	18877401	cluster48228;	18877018;	18877105;
Gypsy-78_PTr-I_32450	Chr02	18887273	18892259	cluster48245;	18887971;	18890784;
POPGY2_LTR_32483	Chr02	18922743	18924248	cluster48270;	18922737;	18933998;
POPGY1_I-int_32484	Chr02	18924248	18932523	cluster48270;	18922737;	18933998;
POPGY2_LTR_32485	Chr02	18932524	18934040	cluster48270;	18922737;	18933998;
Gypsy18-PTR_LTR_32510	Chr02	18954212	18955022	cluster48297;	18954206;	18956412;
Gypsy-25_PTr-LTR_32511	Chr02	18955024	18955490	cluster48297;	18954206;	18956412;
Gypsy-78_PTr-I_32517	Chr02	18959886	18959969	cluster48302;	18959834;	18960160;
Gypsy-78_PTr-I_32518	Chr02	18959952	18960188	cluster48302;	18959834;	18960160;
POPGY2_LTR_32522	Chr02	18961054	18962599	cluster48304;	18961093;	18962596;
POPGY1_I-int_32529	Chr02	18964777	18968067	cluster48311;	18965683;	18966298;
Gypsy-78_PTr-LTR_32558	Chr02	19007608	19008263	cluster48353;	19007529;	19007827;
Gypsy-72_PTr-LTR_32592	Chr02	19035347	19035916	cluster48380;	19035466;	19035547;
Copia36-PTR_I-int_32625	Chr02	19064429	19064565	cluster48397;	19064187;	19064599;
Gypsy18-PTR_LTR_32672	Chr02	19124791	19125797	cluster48439;	19125509;	19125778;
ENSPM1_PT_32684	Chr02	19133466	19135267	cluster48449;	19134897;	19135202;
POPGY2_LTR_32701	Chr02	19160987	19161467	cluster48457;	19160945;	19162834;
POPGY2_LTR_32702	Chr02	19161466	19162541	cluster48457;	19160945;	19162834;
Gypsy-29_PTr-LTR_32706	Chr02	19164327	19164850	cluster48459;	19164613;	19164850;
POPGY1_I-int_32724	Chr02	19201133	19203112	cluster48478;	19201172;	19204403;
POPGY1_I-int_32725	Chr02	19203154	19204502	cluster48478;	19201172;	19204403;
POPGY1_I-int_32726	Chr02	19204504	19206146	cluster48479;	19204522;	19207667;
POPGY2_LTR_32727	Chr02	19206145	19206509	cluster48479;	19204522;	19207667;
POPGY2_LTR_32728	Chr02	19206513	19206728	cluster48479;	19204522;	19207667;
POPGY2_LTR_32729	Chr02	19206784	19206886	cluster48479;	19204522;	19207667;
Gypsy18-PTR_LTR_32730	Chr02	19206887	19207073	cluster48479;	19204522;	19207667;
Caulimovirus-1_PTr_32750	Chr02	19239670	19240175	cluster48503;	19239893;	19240152;
Helitron-1_PTr_32762	Chr02	19256257	19257077	cluster48524;	19256759;	19256792;
Gypsy3-PTR_I-int_32819	Chr02	19331144	19335737	cluster48588;	19335343;	19335565;
Copia-55_PTr-LTR_32852	Chr02	19421378	19423072	cluster48636;	19421838;	19422728;
Gypsy-79_PTr-LTR_32858	Chr02	19436679	19437422	cluster48652;	19436902;	19437092;
tRNA-Pro_OS_32881	Chr02	19469507	19469578	cluster48677;	19469504;	19469589;
EnSpm3_PT_32882	Chr02	19469893	19470258	cluster48678;	19470054;	19470096;
Gypsy-78_PTr-LTR_32934	Chr02	19528301	19528830	cluster48731;	19528560;	19528644;
Copia-3_PTri-I_32952	Chr02	19551757	19551944	cluster48748;	19551762;	19552014;
Copia-3_PTri-I_32953	Chr02	19551945	19552022	cluster48748;	19551762;	19552014;
Copia-91_PTr-LTR_32991	Chr02	19627786	19628224	cluster48798;	19627874;	19628029;
Gypsy-78_PTr-I_33033	Chr02	19658555	19658855	cluster48828;	19658836;	19658868;
Gypsy18-PTR_LTR_33034	Chr02	19659176	19659304	cluster48829;	19659151;	19659291;
SINE2-2_PTr_33099	Chr02	19749525	19749677	cluster48913;	19749529;	19749745;
Helitron-N3_PTr_33147	Chr02	19820572	19820804	cluster48949;	19820608;	19820968;
Helitron-N3_PTr_33181	Chr02	19885458	19886190	cluster49002;	19885713;	19885772;
hAT-3_PTr_33183	Chr02	19891834	19891998	cluster49006;	19891886;	19892173;
hAT-3_PTr_33184	Chr02	19892002	19892170	cluster49006;	19891886;	19892173;
POPGY2_LTR_33203	Chr02	19916099	19916723	cluster49020;	19916053;	19918446;
POPGY1_LTR_33204	Chr02	19916905	19918442	cluster49020;	19916053;	19918446;
SINE2-2_PTr_33356	Chr02	20160089	20160248	cluster49210;	20160088;	20160244;
Copia-3_PTri-I_33371	Chr02	20198945	20199019	cluster49227;	20198942;	20199156;
Copia-3_PTri-I_33372	Chr02	20199020	20199228	cluster49227;	20198942;	20199156;
L1-3_PTr_33415	Chr02	20282182	20285638	cluster49269;	20282265;	20282643;
tRNA-Ile_OS_33423	Chr02	20294911	20294984	cluster49277;	20294908;	20294990;
Helitron-N3_PTr_33435	Chr02	20317019	20318057	cluster49295;	20317582;	20317620;
Gypsy-73_PTr-LTR_33472	Chr02	20357353	20358781	cluster49337;cluster49338;	20358019;20358286;	20358162;20358632;
Gypsy18-PTR_LTR_33585	Chr02	20491575	20492435	cluster49451;	20491602;	20493124;
Gypsy18-PTR_LTR_33586	Chr02	20492432	20492487	cluster49451;	20491602;	20493124;
Gypsy18-PTR_LTR_33587	Chr02	20492486	20493186	cluster49451;	20491602;	20493124;
Gypsy13-PTR_I-int_33600	Chr02	20508207	20510464	cluster49463;	20509964;	20510091;
Gypsy-29_PTr-I_33666	Chr02	20611051	20611735	cluster49510;	20611492;	20611729;
hAT-1N_PTr_33680	Chr02	20649751	20649942	cluster49535;	20649719;	20649945;
Gypsy-79_PTr-LTR_33684	Chr02	20661572	20662272	cluster49545;	20661749;	20661856;
POPGY1_I-int_33714	Chr02	20692368	20694110	cluster49582;	20692879;	20692935;
Gypsy-78_PTr-LTR_33776	Chr02	20782681	20783849	cluster49647;	20783111;	20783258;
hAT-3_PTr_33885	Chr02	20965916	20968915	cluster49813;	20968360;	20968517;
EnSpm1B_PT_33888	Chr02	20972748	20975880	cluster49818;	20972944;	20973127;
EnSpm3_PT_33916	Chr02	21022250	21030585	cluster49862;	21025398;	21030586;
hAT-3_PTr_33978	Chr02	21112085	21112153	cluster49922;	21111808;	21114115;
hAT-3_PTr_33979	Chr02	21112748	21114124	cluster49922;	21111808;	21114115;
Copia38-PTR_I-int_33982	Chr02	21119146	21120673	cluster49928;	21120194;	21120270;
Caulimovirus-1_PTr_33984	Chr02	21122531	21122567	cluster49932;	21122488;	21122843;
Caulimovirus-1_PTr_33985	Chr02	21122567	21124493	cluster49932;	21122488;	21122843;
Gypsy-30_PTr-LTR_34044	Chr02	21214777	21214952	cluster49995;	21214773;	21215017;
Ogre-PT1_I-int_34147	Chr02	21410942	21412034	cluster50128;	21411548;	21411828;
Copia47-PTR_I-int_34193	Chr02	21494547	21497012	cluster50213;	21496849;	21496923;
Copia47-PTR_I-int_34195	Chr02	21497311	21498564	cluster50214;	21497440;	21497787;
Gypsy-73_PTr-LTR_34228	Chr02	21553597	21554338	cluster50265;	21554141;	21554302;
hAT-3_PTr_34241	Chr02	21563057	21563214	cluster50270;	21563063;	21565079;
hAT-7_PTr_34242	Chr02	21563115	21563227	cluster50270;	21563063;	21565079;
hAT-3_PTr_34243	Chr02	21563310	21563490	cluster50270;	21563063;	21565079;
Helitron-N4_PTr_34244	Chr02	21563691	21563754	cluster50270;	21563063;	21565079;
Helitron-N4_PTr_34245	Chr02	21563760	21563913	cluster50270;	21563063;	21565079;
Helitron-N4_PTr_34246	Chr02	21563926	21564009	cluster50270;	21563063;	21565079;
Helitron-N4_PTr_34247	Chr02	21564021	21564132	cluster50270;	21563063;	21565079;
Helitron-N4_PTr_34248	Chr02	21564125	21564315	cluster50270;	21563063;	21565079;
Helitron-N4_PTr_34249	Chr02	21564389	21564489	cluster50270;	21563063;	21565079;
Helitron-N4_PTr_34250	Chr02	21564490	21564641	cluster50270;	21563063;	21565079;
Helitron-N4_PTr_34251	Chr02	21564665	21564817	cluster50270;	21563063;	21565079;
Helitron-N4_PTr_34252	Chr02	21564826	21564901	cluster50270;	21563063;	21565079;
Helitron-N4_PTr_34253	Chr02	21564936	21565086	cluster50270;	21563063;	21565079;
Helitron-N4_PTr_34254	Chr02	21565071	21565301	cluster50271;	21565260;	21565306;
Helitron-N4_PTr_34256	Chr02	21569762	21571736	cluster50275;cluster50277;	21569802;21571083;	21570022;21571505;
Gypsy-25_PTr-I_34337	Chr02	21720750	21721325	cluster50393;	21720988;	21721056;
Gypsy18-PTR_LTR_34357	Chr02	21753307	21754899	cluster50417;	21753348;	21754172;
Copia43-PTR_I-int_34363	Chr02	21765259	21768635	cluster50428;	21768045;	21768092;
Copia-62_PT-I_34410	Chr02	21837571	21838124	cluster50499;	21837730;	21837963;
Helitron-N4_PTr_34466	Chr02	21922258	21922374	cluster50576;	21922186;	21923229;
Helitron-N4_PTr_34467	Chr02	21922412	21922510	cluster50576;	21922186;	21923229;
Helitron-N4_PTr_34468	Chr02	21922491	21922647	cluster50576;	21922186;	21923229;
Helitron-N4_PTr_34469	Chr02	21922645	21922801	cluster50576;	21922186;	21923229;
Helitron-N4_PTr_34470	Chr02	21922778	21922949	cluster50576;	21922186;	21923229;
Helitron-N4_PTr_34471	Chr02	21922929	21923046	cluster50576;	21922186;	21923229;
Helitron-N4_PTr_34472	Chr02	21923050	21923208	cluster50576;	21922186;	21923229;
DNA-3-1_PTr_34476	Chr02	21926101	21926853	cluster50581;	21926096;	21926851;
Helitron-1_PTr_34477	Chr02	21927510	21927639	cluster50582;	21927492;	21927605;
Helitron-N3_PTr_34492	Chr02	21960887	21961187	cluster50603;	21960873;	21960940;
hAT-3_PTr_34501	Chr02	21990942	21991870	cluster50631;	21990968;	21991517;
Copia-56_PTr-I_34521	Chr02	22017816	22018550	cluster50649;	22018200;	22018255;
Copia-56_PTr-I_34527	Chr02	22024964	22026635	cluster50656;cluster50657;	22025013;22026107;	22025741;22026535;
EnSpm3_PT_34536	Chr02	22040413	22043888	cluster50674;cluster50675;	22041568;22042218;	22041969;22042473;
EnSpm3_PT_34539	Chr02	22045984	22049196	cluster50681;	22047017;	22047566;
hAT-5_PTr_34563	Chr02	22107575	22107716	cluster50725;	22107572;	22107851;
EnSpm3_PT_34577	Chr02	22121391	22121699	cluster50735;	22121487;	22123500;
ENSPM1_PT_34578	Chr02	22121730	22124124	cluster50735;	22121487;	22123500;
ENSPM1_PT_34591	Chr02	22140398	22140825	cluster50743;	22140362;	22141422;
EnSpm3_PT_34612	Chr02	22167963	22173945	cluster50770;	22170657;	22173331;
Helitron-N3_PTr_34623	Chr02	22191111	22191185	cluster50784;	22191101;	22191561;
Gypsy-30_PTr-LTR_34628	Chr02	22204540	22204731	cluster50790;	22204619;	22204782;
Helitron-N4_PTr_34662	Chr02	22250847	22250927	cluster50827;	22250858;	22250929;
Helitron-1_PTr_34670	Chr02	22289260	22289378	cluster50846;	22289176;	22289368;
Copia-69_PT-I_34674	Chr02	22295762	22296133	cluster50853;	22295767;	22296046;
Ogre-PT1_I-int_34752	Chr02	22472174	22474395	cluster50968;	22473927;	22474009;
Ogre-PT1_I-int_34755	Chr02	22476123	22476408	cluster50972;	22476278;	22476453;
Copia-73_PT-I_34764	Chr02	22480430	22484620	cluster50983;	22483002;	22483078;
Copia-84_PT-I_34772	Chr02	22489695	22492179	cluster50993;	22490064;	22490537;
ENSPM1_PT_34843	Chr02	22616066	22624949	cluster51087;	22616062;	22620061;
Ogre-PT2_LTR_34849	Chr02	22633107	22635465	cluster51095;	22634636;	22634750;
GYPOT1_LTR_34871	Chr02	22674177	22674468	cluster51120;	22674342;	22674380;
Helitron-1_PTr_34873	Chr02	22684564	22684673	cluster51124;	22684549;	22684664;
Gypsy-73_PTr-LTR_34890	Chr02	22721963	22722348	cluster51148;	22722140;	22722402;
PTr-3_34960	Chr02	22841192	22841385	cluster51280;	22841191;	22841386;
SINE2-2_PTr_34961	Chr02	22841815	22841974	cluster51281;	22841581;	22842018;
Copia-3_PTri-I_34996	Chr02	22927794	22927871	cluster51333;	22927791;	22928090;
Copia-3_PTri-I_34997	Chr02	22927872	22928085	cluster51333;	22927791;	22928090;
hAT-3_PTr_35016	Chr02	22998728	22998878	cluster51372;	22998728;	22999089;
hAT-1N_PTr_35017	Chr02	22998942	22999089	cluster51372;	22998728;	22999089;
Gypsy10-PTR_I-int_35068	Chr02	23126976	23128642	cluster51447;	23127041;	23127219;
Gypsy-28_PTr-I_35080	Chr02	23144053	23148334	cluster51466;cluster51468;	23146809;23147639;	23146973;23147908;
DNA-3-2B_PTr_35095	Chr02	23174613	23174896	cluster51487;	23174678;	23174827;
DNA-3-3_PTr_35114	Chr02	23209479	23209855	cluster51515;	23209481;	23210343;
DNA-3-3_PTr_35115	Chr02	23209896	23210349	cluster51515;	23209481;	23210343;
DNA-3-1_PTr_35122	Chr02	23236755	23237704	cluster51527;	23236682;	23237705;
DNA-3-1_PTr_35163	Chr02	23355702	23356271	cluster51608;	23355710;	23356538;
DNA-3-1_PTr_35164	Chr02	23356299	23356540	cluster51608;	23355710;	23356538;
SINE2-2_PTr_35165	Chr02	23357314	23357485	cluster51610;	23357233;	23357483;
Helitron-N3_PTr_35173	Chr02	23381254	23382079	cluster51624;	23381313;	23381543;
Helitron-N3_PTr_35181	Chr02	23404145	23405066	cluster51636;	23404223;	23404483;
Ogre-PT3_LTR_35187	Chr02	23416831	23418416	cluster51649;	23417692;	23418386;
Helitron-N2_PTr_35237	Chr02	23568775	23569987	cluster51743;	23569100;	23569363;
Helitron-N3_PTr_35243	Chr02	23589982	23591806	cluster51760;	23591432;	23591576;
Copia-91_PTr-LTR_35259	Chr02	23686223	23686865	cluster51801;	23686268;	23686721;
hAT-5_PTr_35261	Chr02	23687955	23688054	cluster51802;	23688004;	23688073;
SINE2-1_PTr_35262	Chr02	23694191	23694386	cluster51807;	23694191;	23694381;
hAT-6_PTr_35267	Chr02	23708850	23709082	cluster51816;	23708751;	23709005;
hAT-1N_PTr_35283	Chr02	23728160	23728311	cluster51831;	23728053;	23728269;
Helitron-1_PTr_35284	Chr02	23730167	23731012	cluster51832;	23730282;	23730390;
Helitron-N2_PTr_35373	Chr02	23968921	23970139	cluster51986;	23969028;	23969131;
Copia19-PTR_I-int_35392	Chr02	24037915	24038481	cluster52033;	24038349;	24038384;
Gypsy7-PTR_LTR_35432	Chr02	24150305	24150659	cluster52094;	24150325;	24150561;
Copia-3_PTri-I_35446	Chr02	24162604	24162815	cluster52108;	24162572;	24162872;
Ogre-PT2_I-int_35476	Chr02	24243482	24245088	cluster52173;	24243988;	24244109;
hAT-5_PTr_35477	Chr02	24249893	24249972	cluster52182;	24248632;	24250161;
hAT-5_PTr_35478	Chr02	24250085	24250168	cluster52182;	24248632;	24250161;
SINE2-1_PTr_35490	Chr02	24287763	24287916	cluster52202;	24287760;	24287859;
DNA-3-3_PTr_35608	Chr02	24603357	24604131	cluster52395;	24603353;	24604126;
hAT-1N_PTr_35637	Chr02	24669422	24669703	cluster52426;	24669550;	24669699;
SINE2-1_PTr_35693	Chr02	24805179	24805347	cluster52532;	24805181;	24805392;
Gypsy18-PTR_LTR_35707	Chr02	24847602	24848202	cluster52559;	24847563;	24849427;
Copia5-PTR_LTR_35708	Chr02	24848205	24848467	cluster52559;	24847563;	24849427;
Gypsy18-PTR_LTR_35709	Chr02	24848458	24849332	cluster52559;	24847563;	24849427;
Copia51-PTR_I-int_35807	Chr02	25051379	25053751	cluster52702;	25051143;	25051943;
Gypsy-25_PTr-I_35829	Chr02	25127386	25129278	cluster52775;	25128781;	25128876;
Gypsy-26_PTr-LTR_35858	Chr02	25156067	25156272	cluster52801;	25156135;	25157089;
POPGY2_LTR_35859	Chr02	25156278	25157780	cluster52801;cluster52802;	25156135;25157197;	25157089;25157755;
hAT-3_PTr_35866	Chr02	25164173	25164335	cluster52809;	25164233;	25164478;
hAT-1N_PTr_35867	Chr02	25164343	25164537	cluster52809;	25164233;	25164478;
Gypsy-25_PTr-LTR_35884	Chr02	25181835	25183249	cluster52824;	25182438;	25182562;
Gypsy-76_PTr-LTR_35904	Chr02	25203569	25203738	cluster52832;	25202857;	25203903;
Gypsy-73_PTr-LTR_35930	Chr02	25242433	25242641	cluster52872;	25242454;	25242502;
Copia-92_PTr-I_35990	Chr03	89978	94020	cluster52956;	93159;	93379;
Helitron-N3_PTr_36011	Chr03	131783	131953	cluster52994;	131751;	131879;
Copia-92_PTr-I_36015	Chr03	137024	137592	cluster52996;	137472;	137592;
Copia-84_PT-I_36023	Chr03	143292	147542	cluster53006;	146207;	146359;
SINE2-2_PTr_36045	Chr03	240430	240578	cluster53055;	240435;	240677;
Gypsy-79_PTr-LTR_36049	Chr03	243524	244135	cluster53058;	243539;	245155;
Gypsy-73_PTr-LTR_36050	Chr03	244134	244844	cluster53058;	243539;	245155;
DNA-3-2B_PTr_36051	Chr03	244798	244898	cluster53058;	243539;	245155;
SINE2-2_PTr_36069	Chr03	293869	294016	cluster53081;	293870;	294077;
Copia-3_PTri-I_36109	Chr03	404614	404728	cluster53172;	404570;	404758;
Helitron-N3_PTr_36128	Chr03	433344	434759	cluster53198;cluster53199;	433356;433790;	433431;434193;
Helitron-N4_PTr_36138	Chr03	459072	459211	cluster53213;	459070;	459879;
Helitron-N4_PTr_36139	Chr03	459327	459484	cluster53213;	459070;	459879;
Helitron-N4_PTr_36140	Chr03	459508	459682	cluster53213;	459070;	459879;
Helitron-N4_PTr_36141	Chr03	459686	459750	cluster53213;	459070;	459879;
Caulimovirus-1_PTr_36159	Chr03	527867	535765	cluster53261;	529402;	529787;
Ogre-PT1_I-int_36175	Chr03	584467	587061	cluster53303;	586274;	586543;
Ogre-PT1_I-int_36178	Chr03	588800	589165	cluster53308;	588880;	589630;
Ogre-PT3_I-int_36179	Chr03	589168	589756	cluster53308;	588880;	589630;
Copia-84_PT-I_36220	Chr03	722240	726489	cluster53394;cluster53396;	723331;724303;	723419;724436;
SINE2-2_PTr_36239	Chr03	752438	752607	cluster53419;	752442;	752574;
Ogre-PT2_I-int_36291	Chr03	875297	875624	cluster53483;	874766;	876021;
Copia-56_PTr-I_36312	Chr03	908935	909925	cluster53505;	909317;	909538;
Ogre-PT2_I-int_36334	Chr03	951037	963315	cluster53526;cluster53532;	953880;955910;	954195;956350;
Copia-56_PTr-LTR_36341	Chr03	971173	971318	cluster53545;	971231;	971337;
ENSPM1_PT_36347	Chr03	975368	977287	cluster53549;	975197;	978297;
Ogre-PT3_LTR_36348	Chr03	977288	977834	cluster53549;	975197;	978297;
Gypsy-71_PTr-LTR_36349	Chr03	977585	977841	cluster53549;	975197;	978297;
Ogre-PT3_LTR_36350	Chr03	977842	978286	cluster53549;	975197;	978297;
Gypsy-73_PTr-LTR_36371	Chr03	1003044	1003714	cluster53565;	1003038;	1003610;
Copia-56_PTr-I_36375	Chr03	1007039	1011722	cluster53573;	1010521;	1010591;
Gypsy-71_PTr-LTR_36391	Chr03	1028091	1028278	cluster53593;	1028208;	1028270;
Gypsy-71_PTr-LTR_36392	Chr03	1028231	1028294	cluster53593;	1028208;	1028270;
ENSPM1_PT_36408	Chr03	1039471	1042554	cluster53611;	1042192;	1042245;
ENSPM1_PT_36414	Chr03	1051471	1051893	cluster53619;	1051533;	1052093;
Copia-56_PTr-I_36424	Chr03	1058971	1060740	cluster53627;	1059340;	1059649;
Ogre-PT1_I-int_36451	Chr03	1077204	1089035	cluster53650;	1085330;	1087312;
Copia-56_PTr-I_36464	Chr03	1095007	1095842	cluster53661;	1095726;	1095824;
EnSpm3_PT_36493	Chr03	1131711	1132117	cluster53698;	1131779;	1131888;
Gypsy-79_PTr-LTR_36494	Chr03	1132131	1132750	cluster53699;	1132031;	1132331;
Gypsy-71_PTr-LTR_36495	Chr03	1134924	1135369	cluster53701;	1135009;	1135337;
Gypsy-71_PTr-LTR_36497	Chr03	1137058	1137169	cluster53703;	1136828;	1138195;
Gypsy-30_PTr-LTR_36498	Chr03	1137335	1138263	cluster53703;	1136828;	1138195;
Gypsy-26_PTr-LTR_36586	Chr03	1246459	1246890	cluster53795;	1246485;	1246717;
Gypsy13-PTR_LTR_36609	Chr03	1283962	1286667	cluster53830;	1285978;	1286644;
ENSPM1_PT_36620	Chr03	1312361	1315037	cluster53850;	1312810;	1312882;
Gypsy13-PTR_I-int_36634	Chr03	1332842	1334750	cluster53882;	1334388;	1334763;
SINE2-1_PTr_36643	Chr03	1340620	1340815	cluster53888;	1340621;	1340802;
hAT-3_PTr_36663	Chr03	1383421	1383843	cluster53906;	1383482;	1383829;
Helitron-N1_PTr_36664	Chr03	1400763	1401136	cluster53908;	1400762;	1401279;
Helitron-N2_PTr_36665	Chr03	1401176	1401253	cluster53908;	1400762;	1401279;
Ogre-PT2_LTR_36677	Chr03	1410180	1412847	cluster53914;	1412188;	1412834;
ENSPM1_PT_36701	Chr03	1441945	1444677	cluster53946;	1442768;	1443292;
EnSpm2_PTr_36708	Chr03	1473647	1480976	cluster53982;	1478541;	1479421;
EnSpm2_PTr_36710	Chr03	1484535	1484939	cluster53990;	1484671;	1485267;
Ogre-PT3_LTR_36745	Chr03	1556144	1556900	cluster54069;	1556202;	1556824;
Gypsy-74_PTr-LTR_36775	Chr03	1608879	1608998	cluster54114;	1608586;	1609229;
DNA-3-1_PTr_36814	Chr03	1670133	1670666	cluster54169;	1669989;	1670663;
Ogre-PT2_LTR_36816	Chr03	1677971	1678457	cluster54177;	1677983;	1678810;
Copia43-PTR_I-int_36817	Chr03	1678441	1678539	cluster54177;	1677983;	1678810;
hAT-4_PTr_36831	Chr03	1695391	1695845	cluster54198;	1695360;	1696110;
Copia19-PTR_LTR_36840	Chr03	1713037	1713342	cluster54213;	1712941;	1713984;
Gypsy-79_PTr-LTR_36841	Chr03	1713539	1714341	cluster54214;	1714152;	1714329;
ENSPM1_PT_36844	Chr03	1727921	1730611	cluster54223;	1730007;	1730038;
Gypsy13-PTR_I-int_36859	Chr03	1748567	1750475	cluster54243;cluster54245;cluster54246;	1748636;1749326;1750113;	1748813;1749996;1750488;
Gypsy-73_PTr-LTR_36860	Chr03	1750476	1751953	cluster54247;cluster54248;	1750665;1751205;	1751062;1751404;
ENSPM1_PT_36893	Chr03	1806495	1809176	cluster54282;	1807316;	1807357;
Gypsy-28_PTr-I_36936	Chr03	1880024	1880442	cluster54334;	1879984;	1880264;
Helitron-3_PTr_36960	Chr03	1955070	1955243	cluster54389;	1953461;	1957181;
Helitron-3_PTr_36961	Chr03	1955493	1956413	cluster54389;	1953461;	1957181;
Helitron-2_PTr_36962	Chr03	1956733	1956916	cluster54389;	1953461;	1957181;
Copia-80_PT-I_36966	Chr03	1968086	1969560	cluster54391;	1968754;	1968797;
Gypsy-71_PTr-LTR_37097	Chr03	2220399	2221155	cluster54627;	2220879;	2220969;
hAT-5_PTr_37107	Chr03	2248750	2248893	cluster54659;	2248593;	2248955;
Copia27-PTR_I-int_37109	Chr03	2250988	2252650	cluster54662;	2251408;	2251554;
Copia27-PTR_I-int_37110	Chr03	2252806	2255072	cluster54665;	2254719;	2255056;
DNA-3-3_PTr_37120	Chr03	2302130	2302805	cluster54698;	2302239;	2302799;
ENSPM1_PT_37159	Chr03	2394676	2398068	cluster54766;	2397203;	2397573;
Gypsy-29_PTr-I_37170	Chr03	2415292	2415989	cluster54783;	2415789;	2415864;
Gypsy-74_PTr-LTR_37172	Chr03	2418486	2418609	cluster54787;	2418476;	2418696;
Gypsy-29_PTr-I_37173	Chr03	2418795	2419458	cluster54788;	2418956;	2419011;
Gypsy-27_PTr-I_37175	Chr03	2420530	2422808	cluster54794;	2422325;	2422456;
Gypsy-27_PTr-LTR_37177	Chr03	2426086	2427156	cluster54799;	2426734;	2427155;
Gypsy-29_PTr-I_37180	Chr03	2427689	2428493	cluster54801;	2428029;	2428093;
Copia-3_PTri-I_37185	Chr03	2434228	2434389	cluster54808;	2434197;	2434559;
Gypsy-71_PTr-LTR_37200	Chr03	2458998	2459682	cluster54830;	2459157;	2459758;
Gypsy-30_PTr-LTR_37206	Chr03	2465248	2465330	cluster54835;	2465097;	2465361;
DNA-3-1_PTr_37227	Chr03	2516855	2517385	cluster54865;	2516851;	2517663;
DNA-3-1_PTr_37228	Chr03	2517416	2517662	cluster54865;	2516851;	2517663;
Helitron-N4_PTr_37243	Chr03	2559863	2561775	cluster54885;	2560839;	2561053;
Copia43-PTR_I-int_37261	Chr03	2608569	2609335	cluster54903;	2608704;	2608808;
Gypsy-79_PTr-LTR_37269	Chr03	2621748	2622335	cluster54921;	2621797;	2621838;
hAT-5_PTr_37270	Chr03	2622740	2622904	cluster54922;	2622688;	2622881;
Helitron-N4_PTr_37272	Chr03	2623676	2623737	cluster54923;	2623666;	2623711;
SINE2-1_PTr_37292	Chr03	2650244	2650446	cluster54943;	2650235;	2650519;
ENSPM1_PT_37307	Chr03	2703237	2704621	cluster54973;	2703238;	2703589;
Copia-83_PT-LTR_37317	Chr03	2721763	2722441	cluster54990;cluster54991;	2721805;2722384;	2722198;2722439;
Helitron-N4_PTr_37350	Chr03	2814495	2816503	cluster55072;	2814671;	2814825;
SINE2-2_PTr_37356	Chr03	2822034	2822147	cluster55082;	2822032;	2822189;
Helitron-N3_PTr_37363	Chr03	2852116	2852599	cluster55102;	2852194;	2852661;
Helitron-N3_PTr_37368	Chr03	2857312	2857955	cluster55112;	2857651;	2857815;
Helitron-N3_PTr_37375	Chr03	2868833	2869644	cluster55119;	2869348;	2869428;
Helitron-1_PTr_37383	Chr03	2875689	2875833	cluster55124;	2875638;	2875813;
Helitron-1_PTr_37384	Chr03	2876329	2876471	cluster55125;	2876391;	2876439;
Copia-91_PTr-LTR_37393	Chr03	2891719	2891773	cluster55135;	2891713;	2891813;
Gypsy-79_PTr-LTR_37406	Chr03	2907520	2907960	cluster55155;	2907687;	2907905;
L1-2_PTr_37425	Chr03	2925786	2927119	cluster55178;	2926648;	2926891;
Copia-54_PTr-LTR_37515	Chr03	3074828	3074992	cluster55291;	3074734;	3079435;
Copia-54_PTr-I_37516	Chr03	3074993	3079399	cluster55291;	3074734;	3079435;
Copia-61_PT-I_37544	Chr03	3125558	3129576	cluster55331;	3127189;	3127416;
Copia-93_PTr-I_37546	Chr03	3130413	3132553	cluster55333;	3130506;	3133003;
Copia-93_PTr-LTR_37547	Chr03	3132554	3132925	cluster55333;	3130506;	3133003;
Helitron-1_PTr_37571	Chr03	3171105	3171233	cluster55378;	3171157;	3171244;
ENSPM1_PT_37577	Chr03	3188361	3189381	cluster55392;	3188551;	3188613;
Helitron-N1_PTr_37616	Chr03	3224651	3224914	cluster55425;	3224442;	3224829;
EnSpm1B_PT_37627	Chr03	3234572	3234941	cluster55434;	3234555;	3234652;
ENSPM1_PT_37635	Chr03	3266679	3275403	cluster55449;cluster55450;	3271306;3272429;	3272319;3276055;
Gypsy21-PTR_LTR_37636	Chr03	3275427	3275804	cluster55450;	3272429;	3276055;
Copia14-PTR_I-int_37645	Chr03	3293876	3295727	cluster55469;	3294465;	3295650;
Helitron-N3_PTr_37654	Chr03	3308322	3308807	cluster55484;cluster55485;	3308366;3308586;	3308459;3308689;
ENSPM1_PT_37678	Chr03	3332222	3336272	cluster55508;	3332136;	3340923;
ENSPM1_PT_37679	Chr03	3336276	3341145	cluster55508;	3332136;	3340923;
Copia-56_PTr-I_37681	Chr03	3341793	3342961	cluster55511;cluster55512;	3341914;3342618;	3342367;3342839;
Gypsy-78_PTr-I_37686	Chr03	3350794	3355802	cluster55531;	3354779;	3354863;
hAT-3_PTr_37688	Chr03	3358527	3358691	cluster55535;	3358048;	3359379;
[truncated: 7,495 more rows]

## Sheet: Data S3
Data S3. The differences in the siRNA abundance for transposon families between the stages.
Elements	Chrom	Start	End	T01	T02	T03	T02/T01	T03/T01	Cluster
tRNA-Arg2_OS_127276	Chr12	11915670	11915742	853.718	3285.98	3802.05	2.44407e-273	4.84051e-272	21 nt
tRNA-Gln_OS_127582	Chr12	12772672	12772743	3616.6	1352.87	951.768	2.27277e-205	0	24 nt
tRNA-Ser_OS_6010	Chr01	15355060	15355144	650.539	1258.44	809.52	9.82699e-40	0.545174	22 nt
tRNA-Cys_OS_70965	Chr06	4269728	4269799	1905.07	1233.03	1187.59	1.26771e-32	1.85479e-67	24 nt
tRNA-Gly_OS_119758	Chr11	15940116	15940186	891.401	463.521	627.155	2.01251e-31	2.50823e-24	21 nt
Helitron-1_PTr_110646	Chr10	21293958	21294366	4650.61	5448.95	8251.36	3.25632e-10	1.42141e-76	24 nt
tRNA-Gln_OS_2588	Chr01	7055055	7055126	223.132	348.115	274.384	7.1189e-07	0.843523	24 nt
tRNA-Ile_OS_33423	Chr02	20294911	20294984	15.2404	57.4109	41.2238	1.95537e-06	0.00824528	24 nt
tRNA-Asn_OS_101525	Chr09	11697530	11697607	124.674	195.187	246.337	0.000192763	7.19037e-06	21 nt
tRNA-Ser_OS_110518	Chr10	20617357	20617439	97.3759	160.245	133.994	0.000203945	0.346545	24 nt
tRNA-Asn_OS_101009	Chr09	9515121	9515200	67.1794	114.739	122.82	0.000847782	0.0069541	22 nt
tRNA-Ile_OS_113724	Chr11	5749995	5750063	49.7065	90.6642	96.195	0.00106645	0.00782686	24 nt
tRNA-Arg3_OS_80112	Chr06	22763625	22763698	43.8352	81.27	91.1645	0.0015593	0.00345149	22 nt
Ogre-PT2_I-int_147398	Chr15	5626246	5626400	8.51247	0	2.04769	0.00938944	0.0466964	24 nt
Gypsy-30_PTr-LTR_138391	Chr14	6158719	6159007	7.54154	0	0	0.0162424	0.00814839	24 nt
Helitron-N4_PTr_138892	Chr14	7885420	7885653	0	6.91988	0	0.0257832	NA	21 nt
Copia5-PTR_LTR_22850	Chr01	46808700	46809035	83.7516	58.5114	98.0638	0.0338627	0.915378	22 nt
L1-5_PTr_162199	Chr17	4734695	4734955	5.97152	0	0	0.0400219	0.0232742	24 nt
Copia-91_PTr-LTR_150770	Chr15	10693543	10695030	5.73939	0	3.10121	0.0458256	0.407573	22 nt
Copia8-PTR_I-int_24030	Chr01	48653743	48657865	9.20562	1.7887	1.44097	0.0498721	0.0171532	24 nt
Helitron-1_PTr_111933	Chr11	1983111	1983238	6.01228	0.19222	0	0.050639	0.0226416	22 nt
SINE2-2_PTr_53316	Chr04	15212347	15212507	20.6596	9.2167	10.2514	0.0508556	0.0269254	21 nt
Copia-3_PTri-I_71752	Chr06	6743431	6743637	5.52998	0	3.24217	0.051809	0.47741	24 nt
Gypsy-73_PTr-LTR_35930	Chr02	25242433	25242641	1.16497	8.17911	1.83943	0.0520069	1	22 nt
SINE2-2_PTr_86381	Chr07	8616633	8616803	5.48845	0	2.62462	0.0530888	0.357338	24 nt
SINE2-1_PTr_157427	Chr16	9992409	9992462	5.35159	0	0	0.0575441	0.0354778	24 nt
Helitron-N3_PTr_71128	Chr06	4854354	4855290	4.86038	14.2702	16.7277	0.0590683	0.0550489	21 nt
SINE2-2_PTr_75351	Chr06	14525031	14525119	10.7308	2.88328	6.22296	0.0594968	0.216436	24 nt
Copia8-PTR_I-int_74645	Chr06	13279194	13280819	0	5.40616	0	0.0605799	NA	22 nt
tRNA-Asn_OS_48471	Chr04	7552350	7552427	26.0395	43.1716	46.1038	0.0612763	0.142424	21 nt
SINE2-1_PTr_92635	Chr08	12512478	12512668	22.892	11.4492	14.5006	0.0676727	0.0753276	24 nt
Copia-60_PT-I_14276	Chr01	30111217	30115390	5.03679	0	0	0.0693319	0.0440341	21 nt
Helitron-N4_PTr_136797	Chr14	985347	985806	5.02125	0	0	0.0699756	0.0445081	24 nt
tRNA-Glu_OS_28255	Chr02	10866846	10866937	109.544	84.7772	71.0987	0.0703911	5.5606e-05	21 nt
SINE2-1_PTr_82396	Chr07	1876000	1876111	6.24248	0.657591	0.398165	0.0774067	0.0335047	21 nt
PTr-3_120683	Chr11	18195447	18195630	0.449983	5.76657	3.50506	0.0869979	0.393262	21 nt
SINE2-1_PTr_39293	Chr03	5964027	5964143	6.86878	1.13584	3.40265	0.0900871	0.285072	22 nt
SINE2-2_PTr_41963	Chr03	10817503	10817664	17.1464	7.91182	6.70211	0.092229	0.0167129	24 nt
SINE2-2_PTr_97122	Chr08	19442881	19443058	18.8168	9.16884	12.8588	0.0938082	0.160155	21 nt
SINE2-2_PTr_118651	Chr11	13520565	13520630	12.7098	4.88709	7.04358	0.0971129	0.142927	21 nt
ENSPM1_PT_129621	Chr13	3574995	3575121	4.33224	0	8.80019	0.105824	0.531552	22 nt
SINE2-2_PTr_14223	Chr01	29954961	29955101	5.36437	0.571891	1.12539	0.115116	0.130457	22 nt
SINE2-2_PTr_104511	Chr10	4427486	4427616	17.1919	8.41717	8.66205	0.115131	0.0503823	21 nt
Helitron-N3_PTr_47959	Chr04	6079132	6080318	7.31841	1.77433	0	0.125899	0.00944666	21 nt
tRNA-Ser_OS_107413	Chr10	9241665	9241746	38.618	55.1376	40.5849	0.127457	0.625766	22 nt
Copia-54_PTr-I_140211	Chr14	11776436	11780794	0	4.11898	12.5717	0.128334	0.0031873	22 nt
tRNA-His_OS_82263	Chr07	1515485	1515556	35.2377	23.1779	34.3649	0.132106	0.449947	22 nt
Copia-55_PTr-I_150310	Chr15	9589555	9590159	0.982417	6.01729	0	0.132572	0.941134	24 nt
Helitron-1_PTr_162433	Chr17	5142013	5143002	0.839465	5.7383	0	0.133666	1	21 nt
SINE2-2_PTr_18218	Chr01	38022427	38022604	7.97825	2.28861	4.70115	0.136597	0.331379	24 nt
PTr-3_135554	Chr13	14182225	14182288	6.80247	1.56658	2.07499	0.137067	0.125592	22 nt
tRNA-Glu_OS_79496	Chr06	21216056	21216127	72.5284	56.0659	105.062	0.147069	0.254007	24 nt
Helitron-N3_PTr_157630	Chr16	10323005	10323863	6.01108	1.20574	13.5582	0.150574	0.281601	24 nt
SINE2-2_PTr_153149	Chr16	2569776	2569934	28.7392	18.4697	17.2254	0.16087	0.0290389	24 nt
SINE2-2_PTr_151668	Chr15	13240007	13240181	7.46425	2.18875	4.64585	0.161405	0.397308	22 nt
SINE2-1_PTr_155104	Chr16	6827093	6827274	6.99802	1.91216	2.57117	0.16389	0.161995	22 nt
SINE2-2_PTr_50862	Chr04	11757704	11757879	5.58333	1.07231	4.20927	0.167246	0.682262	24 nt
SINE2-1_PTr_82157	Chr07	1226797	1226918	5.46171	1.02517	5.69982	0.170937	1	22 nt
SINE2-2_PTr_106992	Chr10	8312820	8312992	8.39912	2.96878	1.37908	0.180147	0.0262672	22 nt
SINE2-2_PTr_152749	Chr16	1256423	1256587	8.03279	2.80839	0.97546	0.190638	0.0212202	21 nt
Copia-3_PTri-I_121351	Chr12	1420910	1421064	13.9559	7.11576	10.4666	0.190889	0.335766	22 nt
Copia-3_PTri-I_121352	Chr12	1421065	1421109	13.9559	7.11576	10.4666	0.190889	0.335766	24 nt
Gypsy13-PTR_I-int_130200	Chr13	4711046	4711353	0	3.45994	11.6718	0.19096	0.00479405	22 nt
SINE2-1_PTr_100461	Chr09	7081028	7081224	12.4741	6.03063	8.06584	0.19398	0.240388	22 nt
SINE2-2_PTr_107542	Chr10	9580396	9580569	9.46836	3.98917	6.06191	0.211443	0.328333	21 nt
SINE2-2_PTr_22562	Chr01	46296966	46297134	9.12639	3.74887	1.93322	0.212046	0.0294505	22 nt
tRNA-Glu_OS_114100	Chr11	6464680	6464756	197.159	174.982	178.452	0.213987	0.00701409	21 nt
SINE2-1_PTr_72861	Chr06	9637853	9638044	9.49829	4.04823	3.87924	0.215801	0.108228	22 nt
GYPOT1_LTR_58369	Chr05	3152648	3154908	14.5811	7.94029	9.3941	0.220374	0.189811	24 nt
SINE2-2_PTr_78279	Chr06	18806295	18806406	21.0801	13.2767	13.5999	0.227752	0.0991695	22 nt
SINE2-2_PTr_98975	Chr09	2741726	2741870	11.0671	5.31832	9.63439	0.228322	0.605766	21 nt
Gypsy18-PTR_LTR_115657	Chr11	8961179	8962599	17.2798	10.352	32.9686	0.242589	0.154389	24 nt
Copia46-PTR_I-int_154761	Chr16	6113624	6113824	12.6132	6.64029	21.811	0.24301	0.389834	24 nt
SINE2-2_PTr_81668	Chr06	27357787	27357945	12.996	6.94846	5.72492	0.244019	0.063571	21 nt
Helitron-N4_PTr_9900	Chr01	21555280	21555767	36.9766	49.2561	17.952	0.254362	0.00177599	24 nt
SINE2-2_PTr_26719	Chr02	6244806	6244943	9.96306	4.7454	4.2443	0.258625	0.108385	22 nt
Helitron-N3_PTr_13420	Chr01	28275638	28275943	5.32681	1.44164	3.24217	0.258753	0.520393	21 nt
SINE2-2_PTr_24774	Chr01	50177131	50177294	1.86855	6.06873	4.95005	0.265487	0.576254	22 nt
DNA-3-3_PTr_49262	Chr04	9185205	9185962	12.1517	6.55658	7.57193	0.273045	0.222522	24 nt
Copia-3_PTri-I_118752	Chr11	13737563	13737777	5.33239	1.51883	1.50366	0.273345	0.184118	22 nt
Ogre-PT1_I-int_131943	Chr13	7825437	7826159	1.72981	5.76657	0	0.276863	0.497219	21 nt
tRNA-1_OS_135688	Chr13	14489886	14489962	5.94475	11.6399	12.1308	0.277371	0.405729	22 nt
SINE2-1_PTr_122524	Chr12	4350203	4350401	10.2059	5.18204	8.98961	0.290792	0.649373	24 nt
SINE2-1_PTr_139469	Chr14	9633480	9633671	15.1751	9.27342	8.4065	0.303089	0.10069	24 nt
SINE2-1_PTr_46202	Chr04	2110272	2110461	6.39494	2.41056	3.79762	0.303514	0.425109	24 nt
SINE2-2_PTr_128626	Chr13	317552	317674	5.01742	1.45356	0.900306	0.304045	0.130617	24 nt
SINE2-2_PTr_100921	Chr09	8989558	8989708	7.84305	3.48397	6.95266	0.30566	0.743643	21 nt
Helitron-N3_PTr_127457	Chr12	12454575	12455056	5.53937	1.82102	0	0.306215	0.0312088	22 nt
SINE2-2_PTr_48163	Chr04	6780713	6780786	12.8658	7.49654	9.96668	0.315645	0.400475	21 nt
Copia-3_PTri-I_46407	Chr04	2600111	2600193	8.47306	4.04778	3.87509	0.319421	0.176058	22 nt
Copia-3_PTri-I_46408	Chr04	2600194	2600319	8.47306	4.04778	3.87509	0.319421	0.176058	24 nt
SINE2-2_PTr_114870	Chr11	7831082	7831259	10.5673	17.0141	12.1257	0.319624	1	24 nt
GYPOT1_LTR_152811	Chr16	1470873	1470906	22.6444	16.0801	30.7097	0.345917	0.767751	21 nt
GYPOT1_LTR_152812	Chr16	1471213	1471329	22.6444	16.0801	30.7097	0.345917	0.767751	24 nt
GYPOT1_LTR_152813	Chr16	1471518	1471691	22.6444	16.0801	30.7097	0.345917	0.767751	21 nt
GYPOT1_LTR_152814	Chr16	1472003	1472068	22.6444	16.0801	30.7097	0.345917	0.767751	21 nt
GYPOT1_LTR_152815	Chr16	1472051	1472896	22.6444	16.0801	30.7097	0.345917	0.767751	22 nt
SINE2-2_PTr_111395	Chr11	1090809	1090964	13.3258	8.19175	5.71879	0.353729	0.0544191	24 nt
SINE2-1_PTr_130573	Chr13	5377190	5377382	1.9181	5.49978	4.37805	0.354297	0.724752	21 nt
hAT-5B_PTr_60300	Chr05	8849840	8849938	18.6319	12.6946	12.5294	0.354604	0.151696	24 nt
Helitron-1_PTr_43181	Chr03	14527303	14527880	12.9011	7.91016	4.82082	0.362603	0.0377248	21 nt
Copia-3_PTri-I_42164	Chr03	11339225	11339388	5.86303	2.33787	2.41167	0.365898	0.261989	24 nt
SINE2-1_PTr_41987	Chr03	10869665	10869834	13.3504	8.33876	2.53572	0.369339	0.00449905	21 nt
SINE2-1_PTr_113309	Chr11	4932415	4932465	14.8104	9.5711	3.21054	0.369697	0.00373857	24 nt
SINE2-1_PTr_42442	Chr03	12216013	12216178	13.9118	8.82301	4.13713	0.370938	0.0136457	24 nt
Copia32-PTR_LTR_39917	Chr03	6849420	6849638	2.09963	5.61743	0	0.376532	0.370203	21 nt
Gypsy21-PTR_I-int_29479	Chr02	13777326	13777420	15.719	22.4479	23.216	0.379948	0.639738	22 nt
SINE2-1_PTr_20933	Chr01	43175894	43176090	15.422	10.2142	13.8804	0.384006	0.547949	24 nt
SINE2-1_PTr_13609	Chr01	28759748	28759940	7.30535	3.55605	3.56639	0.389794	0.254714	22 nt
Copia-3_PTri-I_152743	Chr16	1237750	1237958	6.06653	2.62826	5.48041	0.395339	0.847825	24 nt
SINE2-2_PTr_60257	Chr05	8742370	8742547	4.10005	8.17349	2.67966	0.395635	0.687025	21 nt
Copia-91_PTr-LTR_149546	Chr15	7991676	7991733	5.11735	1.92219	0	0.396363	0.0416598	22 nt
PTr-3_71332	Chr06	5476551	5476744	1.77235	5.01474	3.01627	0.40087	1	22 nt
SINE2-1_PTr_137587	Chr14	3696675	3696860	20.0532	14.392	7.9131	0.400961	0.00922674	21 nt
Copia-3_PTri-I_128121	Chr12	14452604	14452680	6.83426	3.2689	4.67999	0.405435	0.512267	22 nt
Copia-3_PTri-I_128122	Chr12	14452681	14452895	6.83426	3.2689	4.67999	0.405435	0.512267	24 nt
SINE2-2_PTr_146446	Chr15	4249146	4249319	34.5252	27.4888	19.3517	0.40786	0.00889615	24 nt
SINE2-2_PTr_68573	Chr05	22650470	22650559	6.66825	3.15445	4.05272	0.408465	0.424764	24 nt
SINE2-1_PTr_92984	Chr08	13401826	13402017	5.39764	2.19297	4.43227	0.411198	0.780388	22 nt
Gypsy-78_PTr-LTR_143719	Chr14	17707939	17709088	10.7301	16.2002	12.1733	0.412197	1	24 nt
Gypsy5-PTR_LTR_13401	Chr01	28216954	28217429	5.176	2.03185	2.08892	0.412406	0.304523	21 nt
Helitron-2_PTr_138773	Chr14	7502638	7502681	5.11677	1.99259	2.19725	0.413615	0.33565	24 nt
SINE2-2_PTr_59061	Chr05	5615637	5615805	7.71382	4.02026	5.98181	0.416152	0.58866	21 nt
Helitron-1_PTr_133625	Chr13	10547793	10549410	3.99801	7.88211	10.4711	0.418297	0.274473	24 nt
Caulimovirus-1_PTr_8501	Chr01	19162821	19163041	13.7901	9.12328	4.90019	0.421759	0.0256161	24 nt
Caulimovirus-1_PTr_8502	Chr01	19163521	19163700	13.7901	9.12328	4.90019	0.421759	0.0256161	21 nt
SINE2-2_PTr_28153	Chr02	10568044	10568215	9.65992	5.65101	6.07264	0.423974	0.306942	22 nt
hAT-5B_PTr_1587	Chr01	4401660	4401741	2.4188	5.76657	0	0.424924	0.28917	24 nt
SINE2-1_PTr_91814	Chr08	9733299	9733482	5.77334	2.5415	2.72099	0.425703	0.328769	22 nt
tRNA-Tyr_OS_159165	Chr16	13209926	13210010	7.76443	12.4985	16.5591	0.427363	0.258258	22 nt
SINE2-1_PTr_15711	Chr01	32945921	32946094	5.54655	2.43031	7.15404	0.440468	1	21 nt
SINE2-2_PTr_151413	Chr15	12693173	12693343	9.6626	5.76056	6.20066	0.44151	0.322723	21 nt
Copia-3_PTri-I_98362	Chr09	1769036	1769113	8.17233	4.53179	3.70824	0.442067	0.184235	24 nt
Copia-3_PTri-I_98363	Chr09	1769114	1769302	8.17233	4.53179	3.70824	0.442067	0.184235	21 nt
SINE2-2_PTr_117475	Chr11	11295333	11295512	4.49	8.32916	5.62418	0.444547	1	22 nt
SINE2-1_PTr_58184	Chr05	2666894	2667087	6.44663	3.1546	2.03273	0.444896	0.148039	22 nt
SINE2-2_PTr_152711	Chr16	1213953	1214121	14.8377	10.2217	8.26828	0.446418	0.107926	24 nt
SINE2-2_PTr_33356	Chr02	20160089	20160248	17.5028	12.5962	12.787	0.450331	0.23542	22 nt
SINE2-1_PTr_151295	Chr15	12232673	12232866	9.71236	5.86268	8.01109	0.451497	0.577887	24 nt
SINE2-1_PTr_151201	Chr15	12020383	12020568	6.86124	3.53272	3.7605	0.454773	0.342835	21 nt
Helitron-1_PTr_122580	Chr12	4449218	4449360	6.16578	2.97983	3.05564	0.455366	0.327804	22 nt
SINE2-2_PTr_48623	Chr04	7919704	7919875	5.24264	2.25828	6.26691	0.455673	1	22 nt
Ogre-PT2_I-int_120964	Chr12	537555	538445	2.0387	0	5.55801	0.4601	0.507423	21 nt
SINE2-2_PTr_158818	Chr16	12436377	12436547	11.8208	7.73569	4.22051	0.464062	0.0428783	24 nt
Helitron-1_PTr_133715	Chr13	10707951	10709576	4.34635	7.9559	10.6907	0.4739	0.305325	22 nt
SINE2-1_PTr_43135	Chr03	14337129	14337199	12.2814	8.21464	5.35468	0.475996	0.0710432	24 nt
PTr-3_29568	Chr02	13925642	13925809	4.85865	8.42535	1.64088	0.499495	0.267309	21 nt
Helitron-N3_PTr_162385	Chr17	5032302	5032469	3.49273	6.70169	4.20607	0.505088	1	21 nt
SINE2-2_PTr_146867	Chr15	4885594	4885755	11.6851	7.94505	6.8917	0.513716	0.199799	21 nt
Copia-3_PTri-I_111369	Chr11	1058526	1058652	6.25212	3.30967	4.5934	0.51415	0.613312	21 nt
tRNA-Glu_OS_150749	Chr15	10657390	10657462	137.407	151.776	113.73	0.516356	0.00381966	22 nt
SINE2-2_PTr_35165	Chr02	23357314	23357485	9.15701	5.81673	5.93494	0.52539	0.350567	24 nt
SINE2-2_PTr_151083	Chr15	11530878	11531010	7.34855	4.29079	3.45489	0.528783	0.23487	22 nt
tRNA-Val_OS_87880	Chr07	11159416	11159476	16.255	21.4199	18.9758	0.528914	1	22 nt
Copia-3_PTri-I_88802	Chr07	13360583	13360790	6.16367	3.31166	3.55713	0.53147	0.420417	24 nt
tRNA-Glu_OS_2805	Chr01	7651729	7651816	134.48	148.094	111.237	0.538566	0.00416899	24 nt
Copia-3_PTri-I_24098	Chr01	48753680	48753792	10.0001	14.2081	8.2903	0.539947	0.574096	22 nt
Copia-3_PTri-I_24099	Chr01	48753793	48753870	10.0001	14.2081	8.2903	0.539947	0.574096	24 nt
SINE2-1_PTr_111494	Chr11	1253745	1253940	4.93647	2.34852	5.01844	0.542204	1	21 nt
Copia-91_PTr-LTR_14379	Chr01	30307634	30309065	10.0806	6.7601	2.8369	0.55013	0.0378378	22 nt
Copia43-PTR_I-int_114272	Chr11	6788685	6788972	1.78386	0	17.0214	0.550249	0.00378767	21 nt
Copia-3_PTri-I_14821	Chr01	31102406	31102618	12.2087	8.64739	6.86611	0.5508	0.160893	24 nt
Copia-3_PTri-I_14822	Chr01	31102619	31102696	12.2087	8.64739	6.86611	0.5508	0.160893	21 nt
SINE2-2_PTr_162680	Chr17	5601278	5601370	6.97689	4.08465	2.26952	0.551854	0.132217	21 nt
tRNA-1_OS_97845	Chr09	936992	937065	5.72591	9.12252	11.1545	0.554278	0.482571	22 nt
SINE2-1_PTr_100534	Chr09	7351269	7351445	19.3877	15.2075	9.9011	0.557466	0.0380379	21 nt
SINE2-2_PTr_128856	Chr13	1346417	1346594	9.06522	5.94258	5.54814	0.563103	0.310312	24 nt
Copia-55_PTr-I_157563	Chr16	10190534	10191534	0	1.76201	15.8506	0.573054	0.00073265	24 nt
SINE2-2_PTr_134938	Chr13	12925476	12925569	6.85072	4.07449	3.37186	0.573252	0.282764	21 nt
SINE2-2_PTr_161311	Chr17	3073314	3073479	5.59153	3.01227	1.85145	0.574535	0.207379	21 nt
Gypsy7-PTR_LTR_122603	Chr12	4478668	4479062	12.65	9.21213	21.9482	0.576879	0.383122	24 nt
SINE2-1_PTr_144760	Chr15	1037154	1037346	5.88675	3.29976	6.98869	0.584141	1	24 nt
SINE2-2_PTr_114048	Chr11	6343524	6343700	6.96602	4.23266	1.76004	0.586318	0.0885935	22 nt
Helitron-1_PTr_17242	Chr01	36252679	36253393	3.35786	6.10578	0	0.586583	0.14385	24 nt
SINE2-2_PTr_92996	Chr08	13422912	13423068	5.35606	2.88328	2.82776	0.592247	0.423146	24 nt
SINE2-2_PTr_39017	Chr03	5521889	5522056	5.09471	2.67463	2.16145	0.595197	0.332166	24 nt
SINE2-1_PTr_44695	Chr03	19655585	19655760	6.948	4.27117	6.93221	0.598294	0.936859	22 nt
Helitron-N3_PTr_164685	Chr17	7998936	7999181	1.66263	0	6.79913	0.600262	0.246537	24 nt
SINE2-2_PTr_152134	Chr15	14539955	14540126	16.2835	12.7311	18.0587	0.605897	0.947125	24 nt
Copia-3_PTri-I_154702	Chr16	6041696	6041773	6.45351	3.89296	3.07333	0.609803	0.289268	24 nt
Copia-3_PTri-I_154703	Chr16	6041774	6041990	6.45351	3.89296	3.07333	0.609803	0.289268	22 nt
Copia-3_PTri-I_154704	Chr16	6041991	6042097	6.45351	3.89296	3.07333	0.609803	0.289268	24 nt
hAT-3_PTr_154705	Chr16	6042098	6042285	6.45351	3.89296	3.07333	0.609803	0.289268	24 nt
hAT-7_PTr_154706	Chr16	6042267	6042293	6.45351	3.89296	3.07333	0.609803	0.289268	24 nt
SINE2-1_PTr_43158	Chr03	14420220	14420394	2.08831	4.44026	6.70049	0.610843	0.342505	22 nt
Helitron-2_PTr_696	Chr01	1882931	1884150	7.38946	10.6097	14.3567	0.624385	0.393462	21 nt
SINE2-2_PTr_59182	Chr05	5987990	5988056	3.73191	6.33868	3.27111	0.630401	0.968015	21 nt
SINE2-2_PTr_59183	Chr05	5988057	5988136	3.73191	6.33868	3.27111	0.630401	0.968015	21 nt
SINE2-2_PTr_21630	Chr01	44522203	44522382	6.59658	9.66381	9.5401	0.630761	0.90911	24 nt
SINE2-1_PTr_135156	Chr13	13311293	13311488	6.09055	3.7113	6.57635	0.641875	1	22 nt
GYPOT1_I-int_24558	Chr01	49720526	49720873	9.38443	6.65071	15.388	0.642425	0.583092	21 nt
GYPOT1_I-int_24559	Chr01	49720870	49721315	9.38443	6.65071	15.388	0.642425	0.583092	22 nt
GYPOT1_I-int_24560	Chr01	49721304	49724149	9.38443	6.65071	15.388	0.642425	0.583092	21 nt
GYPOT1_I-int_24563	Chr01	49725476	49727016	9.38443	6.65071	15.388	0.642425	0.583092	24 nt
GYPOT1_I-int_24564	Chr01	49727002	49727790	9.38443	6.65071	15.388	0.642425	0.583092	22 nt
GYPOT1_I-int_24565	Chr01	49727779	49728168	9.38443	6.65071	15.388	0.642425	0.583092	22 nt
GYPOT1_I-int_24566	Chr01	49728165	49728267	9.38443	6.65071	15.388	0.642425	0.583092	24 nt
GYPOT1_I-int_24567	Chr01	49728441	49728681	9.38443	6.65071	15.388	0.642425	0.583092	24 nt
GYPOT1_LTR_24557	Chr01	49718363	49720525	9.38443	6.65071	15.388	0.642425	0.583092	22 nt
GYPOT1_LTR_24561	Chr01	49724244	49725332	9.38443	6.65071	15.388	0.642425	0.583092	24 nt
GYPOT1_LTR_24562	Chr01	49725329	49725475	9.38443	6.65071	15.388	0.642425	0.583092	21 nt
GYPOT1_LTR_24568	Chr01	49728682	49730813	9.38443	6.65071	15.388	0.642425	0.583092	22 nt
SINE2-2_PTr_107073	Chr10	8476082	8476206	1.563	0	5.66918	0.645406	0.362276	24 nt
Copia5-PTR_I-int_22848	Chr01	46807397	46807557	40.5324	36.1363	59.238	0.648296	0.39265	24 nt
Copia5-PTR_I-int_22849	Chr01	46807557	46808699	40.5324	36.1363	59.238	0.648296	0.39265	24 nt
SINE2-1_PTr_46829	Chr04	3825550	3825679	6.5375	4.14004	3.40057	0.650354	0.330976	21 nt
SINE2-1_PTr_41769	Chr03	10330401	10330510	3.70201	6.20555	4.02497	0.650747	1	22 nt
Helitron-1_PTr_112741	Chr11	3789810	3789938	6.07723	3.73849	0.879232	0.651373	0.0654514	21 nt
Copia5-PTR_LTR_111367	Chr11	1055012	1055323	13.4302	10.4383	14.4918	0.655649	0.922884	24 nt
SINE2-1_PTr_138027	Chr14	5062852	5063010	5.39654	3.17282	4.21483	0.659228	0.729705	22 nt
SINE2-2_PTr_138844	Chr14	7753039	7753209	8.12867	5.61871	4.09725	0.662626	0.232549	24 nt
SINE2-1_PTr_15696	Chr01	32903881	32904076	5.11659	2.94285	2.99626	0.663051	0.51032	22 nt
SINE2-2_PTr_128671	Chr13	599309	599479	37.0135	42.5301	31.0739	0.663291	0.172881	21 nt
SINE2-2_PTr_48338	Chr04	7293482	7293644	8.23895	5.73914	7.89764	0.666873	0.836193	22 nt
Copia46-PTR_LTR_46945	Chr04	4112870	4113200	2.03857	4.15695	6.54393	0.667488	0.352126	24 nt
SINE2-2_PTr_68874	Chr05	23777439	23777553	9.46833	6.87651	3.67255	0.670545	0.0962071	24 nt
SINE2-2_PTr_3734	Chr01	10128614	10128785	6.21143	3.93677	3.48276	0.670765	0.39789	21 nt
DNA-3-2B_PTr_28919	Chr02	12501469	12501739	6.83747	4.53181	5.08113	0.679132	0.589756	22 nt
SINE2-2_PTr_114347	Chr11	6909712	6909888	8.09657	5.717	9.77954	0.688931	1	24 nt
Copia-3_PTri-I_47059	Chr04	4329311	4329368	5.44063	3.33804	2.25764	0.692574	0.295279	24 nt
Copia-3_PTri-I_47060	Chr04	4329391	4329538	5.44063	3.33804	2.25764	0.692574	0.295279	22 nt
Copia-3_PTri-I_47061	Chr04	4329539	4329728	5.44063	3.33804	2.25764	0.692574	0.295279	24 nt
Helitron-N3_PTr_138872	Chr14	7823628	7823795	6.03949	3.87265	3.94147	0.692621	0.521451	22 nt
SINE2-1_PTr_42829	Chr03	13491272	13491468	5.21437	3.13993	2.24696	0.693289	0.329147	22 nt
SINE2-1_PTr_113879	Chr11	6049075	6049177	15.7937	12.9331	16.5973	0.697203	0.835244	21 nt
Copia-3_PTri-I_54450	Chr04	17245173	17245386	10.3755	7.89788	5.3418	0.704584	0.165104	22 nt
SINE2-2_PTr_118304	Chr11	12880939	12881097	15.052	12.3156	10.7855	0.709246	0.264832	24 nt
GYPOT1_I-int_84402	Chr07	5824146	5824874	5.56324	3.51858	5.2754	0.711177	0.930512	24 nt
Helitron-N3_PTr_1722	Chr01	4783419	4783832	1.56479	3.41442	5.28986	0.716539	0.421997	21 nt
SINE2-2_PTr_40932	Chr03	8591125	8591242	16.1429	13.4108	28.6792	0.717984	0.26683	24 nt
Helitron-N3_PTr_25626	Chr02	2425240	2425679	5.40914	3.44134	2.3009	0.727357	0.308122	22 nt
Copia-3_PTri-I_158682	Chr16	12156064	12156144	6.27848	4.23142	3.82306	0.727543	0.451034	24 nt
Copia-3_PTri-I_158683	Chr16	12156145	12156362	6.27848	4.23142	3.82306	0.727543	0.451034	24 nt
SINE2-2_PTr_6345	Chr01	16019416	16019585	14.1536	11.5978	10.8438	0.729112	0.354443	21 nt
SINE2-1_PTr_92348	Chr08	11656450	11656644	4.7399	6.99024	2.37656	0.735416	0.447336	24 nt
SINE2-2_PTr_144613	Chr15	479097	479255	8.20338	6.06006	4.16478	0.739639	0.232979	21 nt
POPGY2_LTR_56054	Chr04	21270991	21271314	7.27961	5.21321	7.66332	0.74184	1	21 nt
Copia-91_PTr-LTR_18864	Chr01	39444514	39445940	6.84685	4.81352	3.10651	0.741866	0.244466	24 nt
Helitron-2_PTr_136471	Chr14	215326	215509	8.89126	11.5185	26.5829	0.745663	0.0236753	24 nt
Helitron-2_PTr_136472	Chr14	216042	216764	8.89126	11.5185	26.5829	0.745663	0.0236753	24 nt
SINE2-2_PTr_126530	Chr12	10426566	10426728	7.12364	5.08962	6.79044	0.746487	0.868629	21 nt
SINE2-2_PTr_107440	Chr10	9328541	9328704	11.2427	8.96253	11.966	0.748957	0.931271	24 nt
SINE2-1_PTr_68720	Chr05	23240509	23240700	5.7588	3.86186	2.8232	0.753903	0.350127	21 nt
SINE2-2_PTr_54853	Chr04	18194927	18195102	7.7725	10.2289	3.54933	0.756841	0.203031	24 nt
SINE2-1_PTr_128925	Chr13	1752483	1752653	5.83688	3.98383	7.1349	0.76663	1	21 nt
SINE2-2_PTr_110139	Chr10	18827623	18827800	5.12588	7.25176	7.02741	0.770179	1	24 nt
Copia-3_PTri-I_108932	Chr10	13954044	13954253	8.00511	6.03636	4.75673	0.773419	0.335919	24 nt
PTr-3_139034	Chr14	8281064	8281259	4.40278	6.43098	10.9952	0.774642	0.285537	24 nt
PTr-3_38322	Chr03	4430932	4431074	2.35263	4.10555	5.70905	0.782432	0.56821	21 nt
Copia-58_PT-I_123698	Chr12	6585613	6585699	6.8454	4.993	6.80065	0.78353	0.934723	22 nt
tRNA-Phe_OS_135552	Chr13	14173240	14173312	11.6777	14.2578	6.69419	0.787242	0.183727	21 nt
SINE2-2_PTr_112750	Chr11	3802236	3802409	38.592	35.8574	19.0367	0.788301	0.00160973	24 nt
SINE2-2_PTr_144571	Chr15	337836	338006	5.78478	4.02617	2.34631	0.789651	0.261705	21 nt
SINE2-1_PTr_95217	Chr08	16612060	16612251	5.72678	3.97328	6.93571	0.789957	1	22 nt
SINE2-2_PTr_89204	Chr07	14920569	14920733	3.60314	5.46671	6.01748	0.792632	0.864295	24 nt
SINE2-1_PTr_14147	Chr01	29760616	29760815	5.19121	3.50531	1.84327	0.798164	0.256711	24 nt
tRNA-Tyr_OS_135802	Chr13	14959472	14959564	29.5761	27.1087	18.5885	0.799626	0.0370083	22 nt
SINE2-2_PTr_154107	Chr16	4891083	4891255	11.2911	9.37677	12.9794	0.812842	1	22 nt
SINE2-1_PTr_55617	Chr04	20120915	20121095	11.8376	9.91061	12.3822	0.813944	0.888756	24 nt
Gypsy-39_PT-LTR_123368	Chr12	5934917	5936169	6.28865	4.60233	9.47389	0.815098	0.852949	22 nt
Gypsy-39_PT-LTR_123369	Chr12	5936166	5936227	6.28865	4.60233	9.47389	0.815098	0.852949	22 nt
Gypsy-39_PT-LTR_123370	Chr12	5936222	5936489	6.28865	4.60233	9.47389	0.815098	0.852949	24 nt
Gypsy-39_PT-LTR_123371	Chr12	5936492	5936531	6.28865	4.60233	9.47389	0.815098	0.852949	21 nt
Gypsy-39_PT-LTR_123372	Chr12	5936534	5937599	6.28865	4.60233	9.47389	0.815098	0.852949	21 nt
SINE2-2_PTr_69256	Chr05	25205652	25205825	9.71361	7.87288	13.7935	0.815482	0.849889	21 nt
Helitron-3_PTr_136516	Chr14	295721	295909	3.84677	5.61417	10.5595	0.821876	0.246001	22 nt
Helitron-3_PTr_136517	Chr14	296144	296865	3.84677	5.61417	10.5595	0.821876	0.246001	22 nt
SINE2-1_PTr_18458	Chr01	38601370	38601562	6.84256	5.16328	7.94487	0.82336	1	21 nt
Copia25-PTR_LTR_151613	Chr15	13133814	13134722	5.57634	3.96491	2.68951	0.824175	0.355045	21 nt
Helitron-N4_PTr_9878	Chr01	21534821	21535317	12.7971	10.9047	7.08013	0.824739	0.140375	24 nt
Copia-3_PTri-I_73485	Chr06	10997430	10997507	8.06674	6.3422	5.99108	0.825367	0.525607	22 nt
Copia-3_PTri-I_73486	Chr06	10997508	10997738	8.06674	6.3422	5.99108	0.825367	0.525607	24 nt
SINE2-1_PTr_151373	Chr15	12500259	12500460	6.73776	5.07718	3.20012	0.826538	0.271425	22 nt
SINE2-1_PTr_56393	Chr04	22227221	22227387	17.7476	15.7644	13.8452	0.829607	0.299307	22 nt
SINE2-1_PTr_110359	Chr10	19733062	19733257	7.36985	5.71963	4.6578	0.835151	0.414301	24 nt
SINE2-1_PTr_2466	Chr01	6769282	6769477	11.8364	10.144	4.678	0.853667	0.0577949	24 nt
Copia5-PTR_LTR_145278	Chr15	1980089	1980437	8.18035	6.6083	11.4218	0.857998	0.921348	22 nt
Caulimovirus-1_PTr_103866	Chr10	3367631	3367813	5.02455	3.56806	5.19558	0.858149	1	24 nt
SINE2-1_PTr_107867	Chr10	10365944	10366121	4.90338	3.45538	6.87483	0.859001	1	22 nt
Gypsy-26_PTr-LTR_132253	Chr13	8350467	8350708	8.26193	6.71699	6.12891	0.864092	0.515282	22 nt
Helitron-1_PTr_138078	Chr14	5148515	5150075	7.21323	9.02312	15.0485	0.865731	0.308669	21 nt
SINE2-1_PTr_19798	Chr01	41187872	41188025	14.6548	13.0148	16.431	0.87058	0.987598	22 nt
SINE2-2_PTr_25527	Chr02	2140207	2140383	4.15845	5.74609	2.50161	0.871459	0.621153	21 nt
SINE2-2_PTr_87168	Chr07	9995450	9995626	10.5043	8.98853	15.107	0.879621	0.805234	21 nt
SINE2-2_PTr_25173	Chr02	1109832	1109984	4.20944	5.75425	3.07591	0.882653	0.764739	24 nt
GYPOT1_LTR_15383	Chr01	32092494	32094490	25.5299	23.884	27.5303	0.883141	0.79504	21 nt
Copia36-PTR_I-int_48119	Chr04	6633807	6634779	6.82321	5.41356	6.97605	0.88506	0.974587	24 nt
Copia-93_PTr-LTR_92330	Chr08	11559814	11560251	5.91641	4.53922	5.70553	0.887058	0.934019	24 nt
SINE2-1_PTr_82928	Chr07	3137523	3137706	5.58812	4.23069	4.29768	0.889718	0.701365	22 nt
Helitron-N3_PTr_77734	Chr06	17875159	17875482	7.35373	9.0422	3.89882	0.890269	0.296022	24 nt
Helitron-1_PTr_99664	Chr09	4306111	4306237	11.4453	9.99394	4.48541	0.893549	0.0617245	21 nt
SINE2-1_PTr_128753	Chr13	953312	953459	6.59391	5.23104	4.42914	0.89458	0.509732	21 nt
SINE2-1_PTr_138890	Chr14	7880717	7880871	5.51318	4.18626	5.01765	0.897029	0.885533	22 nt
PTr-3_759	Chr01	2061134	2061279	2.84819	4.24012	5.80322	0.89962	0.692614	22 nt
GYPOT1_LTR_12228	Chr01	25500053	25502186	12.9913	11.5705	13.0934	0.901485	0.798322	22 nt
Helitron-N2_PTr_155090	Chr16	6788269	6788450	28.4059	27.0205	47.6136	0.912289	0.197327	24 nt
SINE2-1_PTr_127180	Chr12	11727303	11727485	4.37153	3.18736	6.73468	0.929422	0.918437	21 nt
SINE2-1_PTr_130617	Chr13	5427851	5427957	7.81869	9.30001	2.86074	0.933389	0.128941	21 nt
SINE2-1_PTr_5398	Chr01	14250452	14250506	4.45099	3.27974	5.24827	0.933517	1	24 nt
SINE2-2_PTr_5397	Chr01	14250390	14250451	4.45099	3.27974	5.24827	0.933517	1	22 nt
SINE2-2_PTr_101102	Chr09	9830421	9830518	5.12118	6.46937	2.18847	0.939951	0.333129	24 nt
Helitron-1_PTr_45297	Chr03	21665101	21665158	5.85328	4.71255	4.4231	0.945137	0.666354	24 nt
SINE2-1_PTr_6657	Chr01	16570445	16570565	1.20866	0.141223	7.1769	0.946449	0.145692	22 nt
SINE2-1_PTr_107475	Chr10	9434645	9434838	6.15113	5.04066	3.26047	0.952724	0.366791	24 nt
Helitron-1_PTr_138127	Chr14	5221214	5222830	7.6419	9.00476	14.3011	0.954827	0.435621	21 nt
SINE2-2_PTr_37356	Chr03	2822034	2822147	5.66371	4.57676	6.59379	0.958293	1	24 nt
SINE2-1_PTr_159755	Chr16	14366824	14367011	2.0527	0.9908	5.73766	0.960773	0.479107	21 nt
Copia49-PTR_I-int_8752	Chr01	19595028	19595730	8.27064	7.20821	13.5582	0.962707	0.624734	24 nt
Gypsy-27_PTr-LTR_115219	Chr11	8320285	8320542	10.2205	11.6116	9.50947	0.962743	0.729833	22 nt
SINE2-2_PTr_110552	Chr10	20835290	20835410	5.41431	4.3637	2.36631	0.967505	0.319642	21 nt
SINE2-2_PTr_110553	Chr10	20835437	20835606	5.41431	4.3637	2.36631	0.967505	0.319642	24 nt
SINE2-2_PTr_88998	Chr07	13989028	13989132	6.03906	5.00528	4.99693	0.971076	0.749044	21 nt
SINE2-1_PTr_1662	Chr01	4563125	4563321	10.5705	9.57957	5.71019	0.973494	0.182322	24 nt
SINE2-1_PTr_99198	Chr09	3138630	3138752	7.14698	6.13257	7.54999	0.974019	1	24 nt
SINE2-1_PTr_151140	Chr15	11773835	11774026	6.79557	5.7976	6.25754	0.978226	0.837054	22 nt
SINE2-2_PTr_27276	Chr02	7884992	7885162	7.3374	6.35622	7.07365	0.980875	0.875829	24 nt
tRNA-Arg2_OS_127184	Chr12	11736418	11736497	27.6547	29.2244	49.3146	0.987342	0.120749	21 nt
Copia46-PTR_I-int_121074	Chr12	796873	797129	6.12657	5.16594	22.7619	0.988295	0.0153817	24 nt
Copia46-PTR_LTR_121073	Chr12	796705	796768	6.12657	5.16594	22.7619	0.988295	0.0153817	24 nt
SINE2-2_PTr_114184	Chr11	6619585	6619761	8.62445	7.73484	3.39022	0.996432	0.121848	22 nt
Helitron-N4_PTr_92655	Chr08	12569272	12571305	0	0.109493	5.90978	1	0.0713542	21 nt
Gypsy-27_PTr-I_158635	Chr16	12085816	12085906	0	0.625618	7.34077	1	0.0357798	22 nt
Gypsy-74_PTr-LTR_83461	Chr07	4203067	4203970	0.90132	0	5.37518	1	0.245793	21 nt
Gypsy-27_PTr-LTR_47463	Chr04	5147804	5147949	2.11783	1.9551	7.72792	1	0.236015	22 nt
Copia-93_PTr-I_88006	Chr07	11378449	11380631	2.24769	2.37542	5.549	1	0.569172	22 nt
Copia-93_PTr-LTR_88007	Chr07	11380632	11380784	2.24769	2.37542	5.549	1	0.569172	21 nt
Gypsy-73_PTr-LTR_38709	Chr03	5048434	5048895	0	0.617847	6.35201	1	0.0575285	21 nt
Copia53-PTR_I-int_68966	Chr05	24033346	24034924	2.25457	1.89182	8.97009	1	0.160602	22 nt
Copia53-PTR_LTR_68967	Chr05	24034933	24035318	2.25457	1.89182	8.97009	1	0.160602	24 nt
hAT-3_PTr_68965	Chr05	24032869	24033345	2.25457	1.89182	8.97009	1	0.160602	22 nt
L1-3_PTr_1377	Chr01	3766323	3767310	0.316384	0	5.26089	1	0.144629	24 nt
Gypsy-72_PTr-LTR_53130	Chr04	14967260	14967514	0	0.8502	5.23736	1	0.0994312	21 nt
Helitron-2_PTr_136838	Chr14	1122947	1123187	2.0389	3.03014	8.60282	1	0.158291	21 nt
Helitron-2_PTr_136839	Chr14	1123860	1124692	2.0389	3.03014	8.60282	1	0.158291	21 nt
Helitron-2_PTr_136840	Chr14	1125088	1125271	2.0389	3.03014	8.60282	1	0.158291	24 nt
Gypsy-73_PTr-LTR_92930	Chr08	13255467	13257183	3.46558	4.39568	5.56938	1	0.927772	21 nt
SINE2-2_PTr_108596	Chr10	12610323	12610496	7.73212	7.95694	7.09932	1	0.794602	22 nt
SINE2-2_PTr_68363	Chr05	21987247	21987421	3.87048	3.69263	5.4801	1	1	21 nt
SINE2-1_PTr_72863	Chr06	9639912	9640092	9.83708	9.49882	7.15898	1	0.429616	21 nt
SINE2-1_PTr_138371	Chr14	6082514	6082654	6.68725	6.60279	1.9879	1	0.125144	22 nt
Gypsy-78_PTr-I_33033	Chr02	19658555	19658855	2.95028	3.40752	20.4355	1	0.00292776	21 nt
SINE2-1_PTr_68542	Chr05	22526386	22526582	6.55045	7.3704	9.83619	1	0.847385	22 nt
SINE2-2_PTr_65786	Chr05	17087858	17088020	10.4367	11.0771	13.511	1	1	24 nt
PTr-3_34960	Chr02	22841192	22841385	5.31114	5.15632	2.46471	1	0.356136	21 nt
SINE2-1_PTr_161949	Chr17	4321498	4321658	8.05899	7.67265	9.27437	1	1	24 nt
Helitron-2_PTr_136540	Chr14	362751	362934	10.2338	10.4907	22.1822	1	0.160382	24 nt
Helitron-2_PTr_136541	Chr14	363330	364177	10.2338	10.4907	22.1822	1	0.160382	22 nt
SINE2-1_PTr_42899	Chr03	13674983	13675177	5.53972	5.27543	2.07124	1	0.24867	22 nt
Helitron-2_PTr_136852	Chr14	1155277	1155497	3.75438	4.40701	8.45016	1	0.459876	21 nt
Helitron-2_PTr_136853	Chr14	1155899	1156100	3.75438	4.40701	8.45016	1	0.459876	24 nt
Helitron-3_PTr_136851	Chr14	1154647	1155092	3.75438	4.40701	8.45016	1	0.459876	22 nt
SINE2-1_PTr_35490	Chr02	24287763	24287916	3.43929	2.52287	8.75387	1	0.358807	24 nt
SINE2-1_PTr_159085	Chr16	13044968	13045155	5.93553	5.08434	4.82294	1	0.735552	22 nt
Helitron-N3_PTr_129648	Chr13	3618309	3618683	5.32574	5.309	3.24217	1	0.520629	24 nt
Copia-3_PTri-I_157464	Chr16	10058456	10058676	3.2639	2.42757	5.02646	1	1	22 nt
SINE2-2_PTr_140802	Chr14	13197558	13197716	6.21822	6.32486	5.35618	1	0.784197	24 nt
hAT-5_PTr_79038	Chr06	20339813	20339944	4.54074	4.01912	18.4706	1	0.023672	21 nt
SINE2-1_PTr_129358	Chr13	2897529	2897732	5.87293	5.3255	4.77739	1	0.740531	21 nt
PTr-3_121640	Chr12	2300759	2300954	4.65286	5.68058	2.70636	1	0.547706	21 nt
Copia-3_PTri-I_26194	Chr02	4426012	4426227	2.97419	2.18218	5.11423	1	0.889139	22 nt
SINE2-1_PTr_82716	Chr07	2845045	2845230	4.88604	5.35699	8.90027	1	0.637192	21 nt
SINE2-1_PTr_161769	Chr17	3989843	3990019	16.9201	17.1182	12.436	1	0.251637	21 nt
SINE2-2_PTr_74862	Chr06	13654249	13654419	6.4456	6.2045	5.39816	1	0.739852	24 nt
Helitron-1_PTr_109636	Chr10	16646235	16646331	12.8061	13.0892	13.3392	1	0.863692	22 nt
Copia46-PTR_I-int_112429	Chr11	3039631	3040856	3.09063	2.86707	8.88028	1	0.284647	24 nt
Copia46-PTR_I-int_112430	Chr11	3040880	3043943	3.09063	2.86707	8.88028	1	0.284647	21 nt
Copia46-PTR_LTR_112428	Chr11	3039255	3039630	3.09063	2.86707	8.88028	1	0.284647	24 nt
Copia46-PTR_LTR_112431	Chr11	3044094	3044436	3.09063	2.86707	8.88028	1	0.284647	24 nt
GYPOT1_LTR_17214	Chr01	36181773	36181889	3.80319	2.90237	5.52777	1	1	24 nt
GYPOT1_LTR_17215	Chr01	36182042	36182139	3.80319	2.90237	5.52777	1	1	24 nt
GYPOT1_LTR_17216	Chr01	36182528	36183442	3.80319	2.90237	5.52777	1	1	24 nt
Copia-64_PT-I_13301	Chr01	27854506	27856604	1.00147	1.16343	5.4605	1	0.257954	22 nt
Copia-3_PTri-I_119567	Chr11	15491972	15492060	6.11128	6.14221	3.67003	1	0.4521	21 nt
Copia-3_PTri-I_119568	Chr11	15492061	15492221	6.11128	6.14221	3.67003	1	0.4521	24 nt
SINE2-2_PTr_140993	Chr14	13586434	13586583	4.91925	4.55597	6.63075	1	1	24 nt
SINE2-2_PTr_138256	Chr14	5641108	5641260	6.84923	7.91681	6.27827	1	0.828908	24 nt
PTr-3_46413	Chr04	2623553	2623704	6.56786	7.54241	9.94758	1	0.832114	22 nt
SINE2-2_PTr_23360	Chr01	47681888	47682044	8.63192	7.93604	13.7702	1	0.659945	22 nt
SINE2-2_PTr_46210	Chr04	2127008	2127116	7.80663	7.31758	5.63219	1	0.508852	22 nt
GYPOT1_LTR_48428	Chr04	7457487	7457527	2.90704	3.61555	6.19616	1	0.629302	22 nt
SINE2-1_PTr_128804	Chr13	1153744	1153912	7.09414	7.6847	8.14578	1	1	24 nt
SINE2-2_PTr_123231	Chr12	5685811	5685981	7.42458	8.0168	3.87313	1	0.283276	24 nt
SINE2-2_PTr_79973	Chr06	22312212	22312377	7.85091	8.37195	7.04294	1	0.75895	24 nt
Copia-3_PTri-I_43361	Chr03	15179405	15179482	5.40505	5.06093	7.03562	1	1	22 nt
Copia-3_PTri-I_43362	Chr03	15179483	15179695	5.40505	5.06093	7.03562	1	1	24 nt
SINE2-2_PTr_152024	Chr15	14218721	14218877	4.29392	4.96293	7.08909	1	0.82421	21 nt
SINE2-2_PTr_65957	Chr05	17324850	17325022	7.18883	6.37544	13.1498	1	0.491918	24 nt
SINE2-1_PTr_113999	Chr11	6240314	6240490	6.33672	6.59305	5.32442	1	0.749452	22 nt
Helitron-2_PTr_48350	Chr04	7330279	7331956	8.51848	9.65707	9.19822	1	1	24 nt
SINE2-1_PTr_55404	Chr04	19510954	19511147	5.63758	5.20576	2.51417	1	0.312108	22 nt
Copia-92_PTr-I_45063	Chr03	20869958	20870097	5.00097	5.98095	11.0785	1	0.36789	24 nt
Copia-92_PTr-I_45064	Chr03	20870096	20870164	5.00097	5.98095	11.0785	1	0.36789	24 nt
GYPOT1_LTR_45065	Chr03	20870216	20870323	5.00097	5.98095	11.0785	1	0.36789	24 nt
GYPOT1_LTR_45066	Chr03	20870645	20870678	5.00097	5.98095	11.0785	1	0.36789	24 nt
SINE2-2_PTr_75302	Chr06	14416143	14416288	8.9427	10.0847	7.35955	1	0.604237	22 nt
Copia-92_PTr-LTR_43805	Chr03	16602968	16603295	10.716	10.076	11.5742	1	0.967037	21 nt
SINE2-1_PTr_54217	Chr04	16691592	16691733	7.92063	7.85316	2.58237	1	0.100219	24 nt
SINE2-1_PTr_137508	Chr14	3332142	3332321	2.95372	2.38184	5.70905	1	0.744	24 nt
SINE2-1_PTr_82106	Chr07	1072885	1073058	1.0477	1.30544	5.45004	1	0.269382	22 nt
SINE2-2_PTr_100523	Chr09	7289333	7289490	5.49772	4.95906	5.16487	1	0.922906	22 nt
Helitron-N3_PTr_76911	Chr06	16467870	16468642	4.19365	5.08369	3.75409	1	0.951315	24 nt
Helitron-2_PTr_136869	Chr14	1181775	1181899	3.11652	3.85393	7.35153	1	0.481017	22 nt
Helitron-3_PTr_136868	Chr14	1181140	1181587	3.11652	3.85393	7.35153	1	0.481017	21 nt
Copia48-PTR_I-int_154032	Chr16	4726853	4726908	5.13537	5.94131	5.20713	1	1	24 nt
SINE2-2_PTr_152199	Chr15	14826218	14826328	27.7752	28.4678	34.6982	1	0.983092	24 nt
Copia-3_PTri-I_30002	Chr02	14874151	14874365	6.56373	6.33557	2.81591	1	0.236371	22 nt
SINE2-1_PTr_109191	Chr10	14790439	14790631	13.7923	13.2991	15.9175	1	1	22 nt
SINE2-2_PTr_150128	Chr15	9106808	9106964	1.96998	1.24128	5.70403	1	0.462481	22 nt
SINE2-2_PTr_112802	Chr11	3924873	3924924	1.18344	1.54713	9.48929	1	0.0519755	22 nt
SINE2-2_PTr_153887	Chr16	4339733	4339876	6.48971	7.24587	8.8593	1	1	21 nt
SINE2-2_PTr_86804	Chr07	9359152	9359306	8.21205	8.92897	10.3452	1	1	22 nt
Helitron-N3_PTr_41208	Chr03	9194906	9195459	1.36763	1.72997	10.5371	1	0.0395611	22 nt
Copia-3_PTri-I_856	Chr01	2381852	2382065	5.77313	6.5016	2.37455	1	0.267978	22 nt
Copia-83_PT-I_55909	Chr04	20767604	20768036	3.06942	2.80717	5.58449	1	0.806461	22 nt
Copia-83_PT-LTR_55910	Chr04	20768040	20768723	3.06942	2.80717	5.58449	1	0.806461	24 nt
SINE2-1_PTr_91736	Chr08	9440924	9441099	5.44697	4.74766	4.72106	1	0.834812	21 nt
SINE2-2_PTr_47439	Chr04	5081363	5081514	5.25429	4.6638	2.87585	1	0.453799	22 nt
PTr-3_109011	Chr10	14255609	14255805	5.13416	5.03555	3.97139	1	0.738995	22 nt
SINE2-2_PTr_130001	Chr13	4300869	4301027	19.2578	19.0566	21.1787	1	0.899186	24 nt
Copia12-PTR_I-int_41495	Chr03	9797310	9801887	0	0	15.3031	NA	0.000935063	24 nt
Gypsy10-PTR_I-int_63129	Chr05	13809111	13809922	0	0	6.97373	NA	0.042636	22 nt
Helitron-N3_PTr_154946	Chr16	6486995	6487336	0	0	5.60809	NA	0.0827507	24 nt
				17244.3	17518.3	20743.7

## Sheet: Data S4
Data S4. The Melampsora larici-populina targets of plant siRNAs.
GeneId	T01	T02	T03
MELLADRAFT_87426	30	18	12
MELLADRAFT_87425	61	55	35
MELLADRAFT_114537	29	17	12
MELLADRAFT_114450	2	4	2
MELLADRAFT_124618	0	0	0
MELLADRAFT_86096	13	13	6
MELLADRAFT_87253	5	7	3
MELLADRAFT_87254	5	8	3
MELLADRAFT_114508	5	5	3
MELLADRAFT_114334	36	19	8
MELLADRAFT_85346	20	14	8
MELLADRAFT_114338	77	53	40
MELLADRAFT_69986	8	3	3
MELLADRAFT_114332	27	11	8
MELLADRAFT_85345	56	31	13
MELLADRAFT_85344	35	33	25
MELLADRAFT_114335	7	8	6
MELLADRAFT_114336	0	3	1
MELLADRAFT_31958	5	8	0
MELLADRAFT_92093	1	2	0
MELLADRAFT_70140	112	87	71
MELLADRAFT_91363	38	39	30
MELLADRAFT_114642	45	29	14
MELLADRAFT_88720	50	22	10
MELLADRAFT_70249	10	5	1
MELLADRAFT_114698	10	8	5
MELLADRAFT_70307	90	53	62
MELLADRAFT_86335	3	4	2
MELLADRAFT_86338	14	2	1
MELLADRAFT_86337	8	10	1
MELLADRAFT_70117	28	17	15
MELLADRAFT_88118	18	7	9
MELLADRAFT_70222	115	82	58
MELLADRAFT_88116	3	1	0
MELLADRAFT_45698	87	64	26
MELLADRAFT_124061	16	8	3
MELLADRAFT_45689	106	75	71
MELLADRAFT_112532	1	2	0
MELLADRAFT_112512	17	10	11
MELLADRAFT_73357	20	16	15
MELLADRAFT_112511	17	10	4
MELLADRAFT_68421	83	45	22
MELLADRAFT_40156	8	3	5
MELLADRAFT_73338	7	1	3
MELLADRAFT_79420	17	19	16
MELLADRAFT_68420	17	10	6
MELLADRAFT_94206	5	10	0
MELLADRAFT_73355	68	43	18
MELLADRAFT_94182	5	7	6
MELLADRAFT_94189	14	8	7
MELLADRAFT_50640	74	69	33
MELLADRAFT_68435	6	4	3
MELLADRAFT_57798	5	6	5
MELLADRAFT_73345	49	50	20
MELLADRAFT_94188	28	16	14
MELLADRAFT_94193	33	31	18
MELLADRAFT_94181	9	19	5
MELLADRAFT_112526	11	3	3
MELLADRAFT_94214	134	114	79
MELLADRAFT_112506	3	8	2
MELLADRAFT_112534	3	3	4
MELLADRAFT_57800	46	32	21
MELLADRAFT_94208	27	28	15
MELLADRAFT_112547	8	7	2
MELLADRAFT_94160	8	6	4
MELLADRAFT_118241	2	1	2
MELLADRAFT_112529	27	20	12
MELLADRAFT_68412	9	7	6
MELLADRAFT_94187	1	0	0
MELLADRAFT_94184	9	9	14
MELLADRAFT_94219	64	39	27
MELLADRAFT_73339	25	23	16
MELLADRAFT_94192	27	27	21
MELLADRAFT_112557	29	16	22
MELLADRAFT_75894	24	14	10
MELLADRAFT_73343	9	9	7
MELLADRAFT_68438	3	3	0
MELLADRAFT_94169	21	15	9
MELLADRAFT_22369	85	55	41
MELLADRAFT_112536	25	24	10
MELLADRAFT_40166	18	14	10
MELLADRAFT_94186	68	48	32
MELLADRAFT_94212	53	33	32
MELLADRAFT_94190	6	6	1
MELLADRAFT_94200	47	21	24
MELLADRAFT_94172	17	11	11
MELLADRAFT_112535	3	2	4
MELLADRAFT_112504	5	1	0
MELLADRAFT_29251	2	3	3
MELLADRAFT_112556	15	14	3
MELLADRAFT_73346	117	103	71
MELLADRAFT_68423	16	6	4
MELLADRAFT_68429	14	10	9
MELLADRAFT_45678	30	16	11
MELLADRAFT_94161	118	54	30
MELLADRAFT_94176	15	9	8
MELLADRAFT_118251	12	8	3
MELLADRAFT_50645	18	14	14
MELLADRAFT_68436	42	26	17
MELLADRAFT_112505	23	15	12
MELLADRAFT_94171	17	17	5
MELLADRAFT_112530	39	40	27
MELLADRAFT_94168	93	61	27
MELLADRAFT_68462	26	16	8
MELLADRAFT_50652	107	60	33
MELLADRAFT_112551	11	8	2
MELLADRAFT_118260	58	38	18
MELLADRAFT_53960	21	17	14
MELLADRAFT_94195	54	54	26
MELLADRAFT_73351	10	11	5
MELLADRAFT_94211	7	5	4
MELLADRAFT_112516	16	10	9
MELLADRAFT_28824	9	5	1
MELLADRAFT_86341	38	38	24
MELLADRAFT_123648	24	10	9
MELLADRAFT_114487	22	16	10
MELLADRAFT_90345	3	1	0
MELLADRAFT_85120	30	25	13
MELLADRAFT_69960	24	20	6
MELLADRAFT_114295	6	3	2
MELLADRAFT_114294	18	16	9
MELLADRAFT_69956	21	22	15
MELLADRAFT_113982	8	9	2
MELLADRAFT_113985	8	10	10
MELLADRAFT_113979	13	5	6
MELLADRAFT_113989	11	10	3
MELLADRAFT_113976	13	16	9
MELLADRAFT_69687	0	2	0
MELLADRAFT_113981	8	14	7
MELLADRAFT_84159	14	15	6
MELLADRAFT_84164	2	3	0
MELLADRAFT_69688	15	10	8
MELLADRAFT_69689	35	24	17
MELLADRAFT_41117	24	10	3
MELLADRAFT_84170	11	6	2
MELLADRAFT_113972	9	8	3
MELLADRAFT_113994	6	2	1
MELLADRAFT_84171	24	13	6
MELLADRAFT_84161	30	21	21
MELLADRAFT_84169	30	23	17
MELLADRAFT_69685	11	5	7
MELLADRAFT_113971	20	9	8
MELLADRAFT_84172	2	1	1
MELLADRAFT_84158	12	3	3
MELLADRAFT_113975	10	10	6
MELLADRAFT_69684	40	31	23
MELLADRAFT_113978	13	12	9
MELLADRAFT_113973	10	8	3
MELLADRAFT_92750	13	11	14
MELLADRAFT_67301	0	1	1
MELLADRAFT_92796	36	25	16
MELLADRAFT_92719	16	10	14
MELLADRAFT_111292	23	4	6
MELLADRAFT_92725	5	1	1
MELLADRAFT_73077	38	21	18
MELLADRAFT_92754	57	17	10
MELLADRAFT_92751	64	46	41
MELLADRAFT_92728	0	1	0
MELLADRAFT_111300	11	9	7
MELLADRAFT_111281	4	1	0
MELLADRAFT_111271	6	6	1
MELLADRAFT_92736	0	0	0
MELLADRAFT_92738	9	6	8
MELLADRAFT_92744	7	2	2
MELLADRAFT_124561	2	0	1
MELLADRAFT_111316	4	2	3
MELLADRAFT_39344	183	139	112
MELLADRAFT_124512	3	1	1
MELLADRAFT_111291	6	1	7
MELLADRAFT_111275	4	5	3
MELLADRAFT_28958	6	5	2
MELLADRAFT_92743	71	50	42
MELLADRAFT_92780	16	8	4
MELLADRAFT_50226	40	20	13
MELLADRAFT_92758	16	15	5
MELLADRAFT_111319	10	2	1
MELLADRAFT_67295	29	18	13
MELLADRAFT_92774	31	19	18
MELLADRAFT_57488	46	29	14
MELLADRAFT_111323	21	12	6
MELLADRAFT_124564	2	0	0
MELLADRAFT_73072	10	7	6
MELLADRAFT_111284	2	5	2
MELLADRAFT_67292	6	6	4
MELLADRAFT_73087	2	6	3
MELLADRAFT_92775	28	22	10
MELLADRAFT_45277	147	136	98
MELLADRAFT_111290	18	9	7
MELLADRAFT_67321	56	38	20
MELLADRAFT_92818	3	2	0
MELLADRAFT_92742	8	5	5
MELLADRAFT_92753	5	6	1
MELLADRAFT_111282	8	4	1
MELLADRAFT_92746	21	13	13
MELLADRAFT_92735	11	7	5
MELLADRAFT_39349	11	4	4
MELLADRAFT_111311	6	2	4
MELLADRAFT_111312	18	15	10
MELLADRAFT_124562	2	0	1
MELLADRAFT_111336	7	7	6
MELLADRAFT_92762	0	0	0
MELLADRAFT_111335	3	7	1
MELLADRAFT_53693	23	19	8
MELLADRAFT_73081	84	56	54
MELLADRAFT_92752	12	13	5
MELLADRAFT_50237	29	24	9
MELLADRAFT_92817	3	4	3
MELLADRAFT_92778	73	67	37
MELLADRAFT_79088	37	21	17
MELLADRAFT_50222	71	40	19
MELLADRAFT_79093	7	9	3
MELLADRAFT_30497	7	7	4
MELLADRAFT_92800	21	12	14
MELLADRAFT_111305	60	42	27
MELLADRAFT_92745	12	10	4
MELLADRAFT_92765	5	2	4
MELLADRAFT_50217	76	49	31
MELLADRAFT_50220	67	48	29
MELLADRAFT_111286	4	4	1
MELLADRAFT_45251	89	73	52
MELLADRAFT_123599	4	1	5
MELLADRAFT_67330	8	6	2
MELLADRAFT_73089	8	6	2
MELLADRAFT_92816	10	11	11
MELLADRAFT_75678	17	15	7
MELLADRAFT_92727	8	9	6
MELLADRAFT_67349	9	6	1
MELLADRAFT_67325	10	11	9
MELLADRAFT_67326	5	3	4
MELLADRAFT_92813	17	16	11
MELLADRAFT_92814	19	13	5
MELLADRAFT_67324	83	57	36
MELLADRAFT_117884	102	55	47
MELLADRAFT_123337	9	1	1
MELLADRAFT_50202	32	23	21
MELLADRAFT_67338	34	23	8
MELLADRAFT_39376	44	21	21
MELLADRAFT_111302	1	2	3
MELLADRAFT_53696	120	77	71
MELLADRAFT_67300	106	83	53
MELLADRAFT_111294	18	13	8
MELLADRAFT_124415	20	15	6
MELLADRAFT_26204	7	2	2
MELLADRAFT_111331	5	3	7
MELLADRAFT_92771	1	6	3
MELLADRAFT_67298	1	4	3
MELLADRAFT_111296	1	2	0
MELLADRAFT_111285	10	2	6
MELLADRAFT_123278	3	1	3
MELLADRAFT_92804	15	17	11
MELLADRAFT_39333	2	9	3
MELLADRAFT_92732	5	1	1
MELLADRAFT_92810	11	4	6
MELLADRAFT_92772	25	9	13
MELLADRAFT_75686	130	58	37
MELLADRAFT_67303	6	8	7
MELLADRAFT_111260	0	1	1
MELLADRAFT_53692	27	22	18
MELLADRAFT_111276	11	9	6
MELLADRAFT_92747	9	12	4
MELLADRAFT_57468	78	57	38
MELLADRAFT_124414	12	10	6
MELLADRAFT_111299	16	14	9
MELLADRAFT_73080	19	8	8
MELLADRAFT_124565	1	2	0
MELLADRAFT_111259	55	49	31
MELLADRAFT_39329	19	11	8
MELLADRAFT_50198	69	48	28
MELLADRAFT_90213	11	13	5
MELLADRAFT_87759	19	13	3
MELLADRAFT_114562	15	19	12
MELLADRAFT_87760	50	39	21
MELLADRAFT_114561	3	5	2
MELLADRAFT_41206	46	27	23
MELLADRAFT_84804	21	18	11
MELLADRAFT_114184	20	10	11
MELLADRAFT_123220	6	3	3
MELLADRAFT_123752	7	5	3
MELLADRAFT_41209	19	17	7
MELLADRAFT_123568	3	1	1
MELLADRAFT_114177	6	2	1
MELLADRAFT_123789	3	5	2
MELLADRAFT_79816	74	44	24
MELLADRAFT_28975	2	4	1
MELLADRAFT_29988	1	0	1
MELLADRAFT_114505	2	2	0
MELLADRAFT_79846	39	30	26
MELLADRAFT_70347	11	5	2
MELLADRAFT_91987	1	2	0
MELLADRAFT_79844	33	16	10
MELLADRAFT_70083	14	15	8
MELLADRAFT_114445	20	17	11
MELLADRAFT_70081	8	10	7
MELLADRAFT_86092	7	2	4
MELLADRAFT_86111	15	11	7
MELLADRAFT_114463	13	11	5
MELLADRAFT_70097	3	0	0
MELLADRAFT_70098	4	4	3
MELLADRAFT_114461	6	6	1
MELLADRAFT_114464	9	4	7
MELLADRAFT_114424	7	8	2
MELLADRAFT_114422	0	2	3
MELLADRAFT_85863	34	23	14
MELLADRAFT_114425	7	6	6
MELLADRAFT_70065	15	7	5
MELLADRAFT_85860	16	24	12
MELLADRAFT_85862	26	13	3
MELLADRAFT_113844	49	34	28
MELLADRAFT_113831	23	27	7
MELLADRAFT_123504	4	3	0
MELLADRAFT_96154	3	0	3
MELLADRAFT_41015	109	57	45
MELLADRAFT_118607	76	62	40
MELLADRAFT_96163	19	12	9
MELLADRAFT_118612	62	31	19
MELLADRAFT_118604	139	84	76
MELLADRAFT_113837	4	3	3
MELLADRAFT_41032	12	8	2
MELLADRAFT_96150	4	4	3
MELLADRAFT_96153	63	45	30
MELLADRAFT_79766	7	3	5
MELLADRAFT_73660	22	30	10
MELLADRAFT_96152	18	12	5
MELLADRAFT_113850	1	2	4
MELLADRAFT_113833	41	31	11
MELLADRAFT_113853	50	33	25
MELLADRAFT_96159	15	17	9
MELLADRAFT_69580	20	12	12
MELLADRAFT_76131	93	68	41
MELLADRAFT_96156	127	100	56
MELLADRAFT_113846	65	28	25
MELLADRAFT_113834	2	1	0
MELLADRAFT_96161	55	48	35
MELLADRAFT_113840	38	44	18
MELLADRAFT_113823	47	18	15
MELLADRAFT_123503	6	4	2
MELLADRAFT_41013	19	27	16
MELLADRAFT_96176	24	23	18
MELLADRAFT_69564	28	27	9
MELLADRAFT_28473	1	0	1
MELLADRAFT_73658	69	46	34
MELLADRAFT_73656	67	46	27
MELLADRAFT_70351	1	0	1
MELLADRAFT_70294	6	4	4
MELLADRAFT_70324	34	7	7
MELLADRAFT_113073	2	1	1
MELLADRAFT_118379	173	129	95
MELLADRAFT_45837	75	46	34
MELLADRAFT_113058	17	10	4
MELLADRAFT_113066	6	8	1
MELLADRAFT_118378	35	30	15
MELLADRAFT_113049	1	0	0
MELLADRAFT_113062	23	16	17
MELLADRAFT_45845	14	9	7
MELLADRAFT_94968	175	166	133
MELLADRAFT_113026	20	18	15
MELLADRAFT_94962	5	3	0
MELLADRAFT_113075	16	12	5
MELLADRAFT_68882	2	1	5
MELLADRAFT_68901	15	17	15
MELLADRAFT_94949	9	12	8
MELLADRAFT_68888	66	45	31
MELLADRAFT_113068	9	10	8
MELLADRAFT_113076	20	14	15
MELLADRAFT_94971	30	30	34
MELLADRAFT_94936	153	131	123
MELLADRAFT_40503	6	6	0
MELLADRAFT_40482	3	4	2
MELLADRAFT_94954	22	12	7
MELLADRAFT_113065	7	7	3
MELLADRAFT_75977	22	11	11
MELLADRAFT_45832	56	38	40
MELLADRAFT_68864	6	2	3
MELLADRAFT_113070	7	9	4
MELLADRAFT_26063	12	10	9
MELLADRAFT_68866	19	14	7
MELLADRAFT_94932	2	3	0
MELLADRAFT_113074	4	5	9
MELLADRAFT_113045	1	0	0
MELLADRAFT_75972	9	8	7
MELLADRAFT_94958	34	34	26
MELLADRAFT_68902	9	3	1
MELLADRAFT_94938	16	14	6
MELLADRAFT_94969	2036	1907	1460
MELLADRAFT_94957	1	3	0
MELLADRAFT_73463	55	35	15
MELLADRAFT_68895	20	22	9
MELLADRAFT_94972	3	0	0
MELLADRAFT_50803	5	3	1
MELLADRAFT_79553	129	81	83
MELLADRAFT_73466	52	38	26
MELLADRAFT_113050	72	48	27
MELLADRAFT_118380	16	15	5
MELLADRAFT_94935	22	15	7
MELLADRAFT_94930	24	16	7
MELLADRAFT_25498	9	5	6
MELLADRAFT_113053	26	25	12
MELLADRAFT_113059	8	10	7
MELLADRAFT_79554	17	14	10
MELLADRAFT_113044	15	5	1
MELLADRAFT_124224	9	2	3
MELLADRAFT_94966	12	12	14
MELLADRAFT_73472	13	7	9
MELLADRAFT_40488	5	3	2
MELLADRAFT_113072	10	6	3
MELLADRAFT_113048	3	1	3
MELLADRAFT_113035	35	25	14
MELLADRAFT_84518	5	1	0
MELLADRAFT_114138	14	8	3
MELLADRAFT_41187	39	18	13
MELLADRAFT_69823	9	7	6
MELLADRAFT_41186	23	26	19
MELLADRAFT_84517	17	12	5
MELLADRAFT_114140	14	15	8
MELLADRAFT_84516	24	15	11
MELLADRAFT_69282	5	2	0
MELLADRAFT_95641	2	7	0
MELLADRAFT_95647	15	7	2
MELLADRAFT_113483	28	28	11
MELLADRAFT_30102	6	7	3
MELLADRAFT_124516	4	1	1
MELLADRAFT_95650	42	41	26
MELLADRAFT_95642	8	7	2
MELLADRAFT_46038	98	58	41
MELLADRAFT_73589	11	1	4
MELLADRAFT_54195	11	3	3
MELLADRAFT_95631	3	5	0
MELLADRAFT_95640	83	55	31
MELLADRAFT_113492	14	13	7
MELLADRAFT_113495	10	13	9
MELLADRAFT_123951	3	3	2
MELLADRAFT_95636	18	12	6
MELLADRAFT_113519	39	18	12
MELLADRAFT_95639	23	15	7
MELLADRAFT_69288	2	2	0
MELLADRAFT_124517	4	0	1
MELLADRAFT_113518	6	2	2
MELLADRAFT_113510	24	20	5
MELLADRAFT_113514	5	3	0
MELLADRAFT_69286	73	61	42
MELLADRAFT_118527	26	21	16
MELLADRAFT_113500	21	18	8
MELLADRAFT_95665	38	20	16
MELLADRAFT_113479	9	10	1
MELLADRAFT_95638	7	3	6
MELLADRAFT_95648	20	12	14
MELLADRAFT_46041	74	57	30
MELLADRAFT_113516	2	1	0
MELLADRAFT_73591	25	15	13
MELLADRAFT_95662	15	4	6
MELLADRAFT_95657	28	26	17
MELLADRAFT_95633	12	3	6
MELLADRAFT_51000	29	20	14
MELLADRAFT_58081	41	36	37
MELLADRAFT_95635	5	0	0
MELLADRAFT_113507	3	2	0
MELLADRAFT_95643	28	21	14
MELLADRAFT_95644	19	16	13
MELLADRAFT_40840	12	9	4
MELLADRAFT_95653	4	8	3
MELLADRAFT_113477	13	7	10
MELLADRAFT_95627	94	53	38
MELLADRAFT_69281	65	51	35
MELLADRAFT_95666	48	29	18
MELLADRAFT_113488	2	5	1
MELLADRAFT_79680	155	145	78
MELLADRAFT_113501	26	19	10
MELLADRAFT_113506	1	1	0
MELLADRAFT_27397	23	19	8
MELLADRAFT_73592	39	26	5
MELLADRAFT_73594	36	28	24
MELLADRAFT_113485	8	15	5
MELLADRAFT_76080	28	19	5
MELLADRAFT_118523	104	74	53
MELLADRAFT_95658	13	9	7
MELLADRAFT_70077	1	2	3
MELLADRAFT_70076	1	3	3
MELLADRAFT_113893	4	4	1
MELLADRAFT_96232	1	0	0
MELLADRAFT_96227	19	16	13
MELLADRAFT_73670	42	28	11
MELLADRAFT_41076	3	2	2
MELLADRAFT_96223	0	2	1
MELLADRAFT_23783	15	6	6
MELLADRAFT_113907	18	19	8
MELLADRAFT_113906	5	2	3
MELLADRAFT_96243	6	3	0
MELLADRAFT_113897	26	12	11
MELLADRAFT_41066	37	27	18
MELLADRAFT_69632	6	2	3
MELLADRAFT_96238	39	21	15
MELLADRAFT_69622	6	3	3
MELLADRAFT_113911	8	9	1
MELLADRAFT_113914	4	1	2
MELLADRAFT_113913	5	2	3
MELLADRAFT_73669	9	6	5
MELLADRAFT_113908	20	12	8
MELLADRAFT_96237	66	51	24
MELLADRAFT_113910	2	3	0
MELLADRAFT_96240	16	7	5
MELLADRAFT_69630	13	2	3
MELLADRAFT_113905	20	10	20
MELLADRAFT_118621	8	9	1
MELLADRAFT_69613	6	3	7
MELLADRAFT_118622	9	4	7
MELLADRAFT_96233	29	23	18
MELLADRAFT_113895	38	28	16
MELLADRAFT_94924	42	39	27
MELLADRAFT_113004	5	2	4
MELLADRAFT_40440	96	81	48
MELLADRAFT_68862	7	4	2
MELLADRAFT_112992	15	15	11
MELLADRAFT_123555	20	15	7
MELLADRAFT_68861	4	2	0
MELLADRAFT_94917	70	42	37
MELLADRAFT_94918	38	25	17
MELLADRAFT_50780	37	22	17
MELLADRAFT_112995	29	20	14
MELLADRAFT_112983	26	16	14
MELLADRAFT_113006	9	7	6
MELLADRAFT_94913	4	7	6
MELLADRAFT_68840	11	7	2
MELLADRAFT_94910	0	0	3
MELLADRAFT_50777	54	39	19
MELLADRAFT_112987	19	15	4
MELLADRAFT_113013	31	8	10
MELLADRAFT_40474	24	19	11
MELLADRAFT_94926	6	3	4
MELLADRAFT_45814	82	59	37
MELLADRAFT_68825	14	8	7
MELLADRAFT_113008	16	24	10
MELLADRAFT_40435	15	6	6
MELLADRAFT_113016	4	7	6
MELLADRAFT_68830	25	14	8
MELLADRAFT_40457	21	19	9
MELLADRAFT_68843	1	3	3
MELLADRAFT_45811	13	8	6
MELLADRAFT_113015	37	19	12
MELLADRAFT_94911	79	65	51
MELLADRAFT_68841	40	35	12
MELLADRAFT_68833	39	37	13
MELLADRAFT_94890	4	2	0
MELLADRAFT_94889	3	5	0
MELLADRAFT_68816	9	6	3
MELLADRAFT_112973	8	10	1
MELLADRAFT_112974	7	4	3
MELLADRAFT_94923	28	23	10
MELLADRAFT_94927	32	22	11
MELLADRAFT_112994	9	7	6
MELLADRAFT_113009	5	10	5
MELLADRAFT_94908	7	3	3
MELLADRAFT_118370	39	28	20
MELLADRAFT_94901	11	5	2
MELLADRAFT_112979	26	16	16
MELLADRAFT_94925	10	7	3
MELLADRAFT_68858	7	6	2
MELLADRAFT_73456	17	15	15
MELLADRAFT_112984	25	15	10
MELLADRAFT_45808	46	35	15
MELLADRAFT_124121	7	3	7
MELLADRAFT_68860	2	0	2
MELLADRAFT_113001	3	3	1
MELLADRAFT_94929	13	11	12
MELLADRAFT_94912	22	10	4
MELLADRAFT_94914	15	9	12
MELLADRAFT_123569	27	12	11
MELLADRAFT_94928	21	11	8
MELLADRAFT_112982	21	16	14
MELLADRAFT_124122	4	1	2
MELLADRAFT_113012	5	8	6
MELLADRAFT_45803	76	54	41
MELLADRAFT_114093	15	12	4
MELLADRAFT_51155	97	60	47
MELLADRAFT_118656	88	53	26
MELLADRAFT_69788	10	12	6
MELLADRAFT_114098	3	1	0
MELLADRAFT_84480	33	23	20
MELLADRAFT_114092	6	6	0
MELLADRAFT_114088	8	10	3
MELLADRAFT_124461	15	9	4
MELLADRAFT_69779	11	3	4
MELLADRAFT_84477	72	39	34
MELLADRAFT_124014	28	31	23
MELLADRAFT_69777	6	6	7
MELLADRAFT_73698	15	10	12
MELLADRAFT_69780	3	9	5
MELLADRAFT_69981	18	19	12
MELLADRAFT_69980	37	26	11
MELLADRAFT_114320	6	1	2
MELLADRAFT_114322	17	10	3
MELLADRAFT_114321	3	3	1
MELLADRAFT_87935	1	0	0
MELLADRAFT_70206	7	6	2
MELLADRAFT_79854	32	22	14
MELLADRAFT_63186	12	8	4
MELLADRAFT_123770	3	3	3
MELLADRAFT_106568	36	22	16
MELLADRAFT_116456	96	40	29
MELLADRAFT_106605	7	3	3
MELLADRAFT_106520	7	3	6
MELLADRAFT_36026	91	87	48
MELLADRAFT_63128	58	34	32
MELLADRAFT_63183	19	15	5
MELLADRAFT_52551	1	3	0
MELLADRAFT_106453	4	1	3
MELLADRAFT_71884	9	9	9
MELLADRAFT_106603	25	18	16
MELLADRAFT_63192	7	7	4
MELLADRAFT_63233	12	3	5
MELLADRAFT_116464	84	70	61
MELLADRAFT_63163	2	3	0
MELLADRAFT_71873	45	27	23
MELLADRAFT_116466	35	17	14
MELLADRAFT_63141	3	2	2
MELLADRAFT_86387	42	31	26
MELLADRAFT_106566	30	33	15
MELLADRAFT_86486	64	47	29
MELLADRAFT_48387	36	23	14
MELLADRAFT_106507	7	2	2
MELLADRAFT_86430	33	27	12
MELLADRAFT_63203	18	16	5
MELLADRAFT_106484	45	26	10
MELLADRAFT_56111	20	16	8
MELLADRAFT_116486	392	292	204
MELLADRAFT_86392	1	3	1
MELLADRAFT_48359	45	29	29
MELLADRAFT_63226	21	12	8
MELLADRAFT_86473	99	70	46
MELLADRAFT_86447	10	3	2
MELLADRAFT_86450	22	9	12
MELLADRAFT_63212	26	6	14
MELLADRAFT_106466	31	9	10
MELLADRAFT_63267	49	49	28
MELLADRAFT_106600	30	22	11
MELLADRAFT_106596	14	7	3
MELLADRAFT_106541	2	2	1
MELLADRAFT_43454	5	7	8
MELLADRAFT_106519	2	3	1
MELLADRAFT_106616	139	71	33
MELLADRAFT_63193	36	22	18
MELLADRAFT_86490	17	16	23
MELLADRAFT_86352	15	7	6
MELLADRAFT_56095	11	6	2
MELLADRAFT_116475	223	161	178
MELLADRAFT_77794	70	50	20
MELLADRAFT_106464	3	7	4
MELLADRAFT_106561	6	6	1
MELLADRAFT_71887	72	32	35
MELLADRAFT_86358	8	8	3
MELLADRAFT_26682	4	6	2
MELLADRAFT_116468	68	51	29
MELLADRAFT_106496	45	33	14
MELLADRAFT_86507	8	8	5
MELLADRAFT_63136	28	29	12
MELLADRAFT_63129	18	7	6
MELLADRAFT_63262	82	34	18
MELLADRAFT_43430	31	17	13
MELLADRAFT_123384	6	2	1
MELLADRAFT_106478	17	13	7
MELLADRAFT_86433	35	31	12
MELLADRAFT_77765	87	52	59
MELLADRAFT_106623	149	113	82
MELLADRAFT_63201	11	11	6
MELLADRAFT_63195	9	10	6
MELLADRAFT_86360	7	15	6
MELLADRAFT_63146	16	3	3
MELLADRAFT_48366	34	31	17
MELLADRAFT_56116	50	41	39
MELLADRAFT_63126	2	1	1
MELLADRAFT_71897	2	3	1
MELLADRAFT_106583	40	33	24
MELLADRAFT_56097	13	9	6
MELLADRAFT_63178	17	5	1
MELLADRAFT_63216	6	5	5
MELLADRAFT_86396	11	5	5
MELLADRAFT_86400	9	4	3
MELLADRAFT_63171	12	7	7
MELLADRAFT_86505	6	3	7
MELLADRAFT_86393	59	51	44
MELLADRAFT_63204	10	6	2
MELLADRAFT_63209	36	33	16
MELLADRAFT_116460	36	31	12
MELLADRAFT_36064	2	6	2
MELLADRAFT_77776	167	103	93
MELLADRAFT_106559	14	9	4
MELLADRAFT_123241	20	17	7
MELLADRAFT_36000	16	7	5
MELLADRAFT_124191	91	76	45
MELLADRAFT_43462	142	114	76
MELLADRAFT_43449	40	48	20
MELLADRAFT_106560	23	12	16
MELLADRAFT_86419	10	9	5
MELLADRAFT_31636	6	3	6
MELLADRAFT_48375	23	12	5
MELLADRAFT_86506	29	23	11
MELLADRAFT_86440	43	27	15
MELLADRAFT_86418	11	3	4
MELLADRAFT_63196	22	11	3
MELLADRAFT_63275	16	12	7
MELLADRAFT_63217	29	21	11
MELLADRAFT_63253	36	18	8
MELLADRAFT_106457	8	3	0
MELLADRAFT_86355	28	21	12
MELLADRAFT_71882	92	65	44
MELLADRAFT_86363	52	20	20
MELLADRAFT_36075	32	23	11
MELLADRAFT_71885	25	16	14
MELLADRAFT_86442	17	5	6
MELLADRAFT_106555	15	11	11
MELLADRAFT_77799	62	51	38
MELLADRAFT_86403	40	23	17
MELLADRAFT_86381	4	5	5
MELLADRAFT_106608	9	8	3
MELLADRAFT_106535	20	8	5
MELLADRAFT_36049	5	7	4
MELLADRAFT_106594	14	11	2
MELLADRAFT_106518	4	7	2
MELLADRAFT_86354	8	4	5
MELLADRAFT_71876	7	4	0
MELLADRAFT_71896	32	32	23
MELLADRAFT_106611	1	2	2
MELLADRAFT_43423	140	85	81
MELLADRAFT_106552	16	11	4
MELLADRAFT_86421	12	11	4
MELLADRAFT_106573	10	11	8
MELLADRAFT_106587	14	8	7
MELLADRAFT_106577	21	20	7
MELLADRAFT_124256	5	8	1
MELLADRAFT_116454	44	25	19
MELLADRAFT_86485	120	95	58
MELLADRAFT_86448	33	23	8
MELLADRAFT_106614	20	10	15
MELLADRAFT_106602	101	72	43
MELLADRAFT_35984	7	0	1
MELLADRAFT_63130	8	2	2
MELLADRAFT_63166	5	6	1
MELLADRAFT_52569	12	3	3
MELLADRAFT_106450	41	20	12
MELLADRAFT_106551	28	24	13
MELLADRAFT_116471	24	13	13
MELLADRAFT_63177	91	61	37
MELLADRAFT_86480	30	28	20
MELLADRAFT_71872	47	37	20
MELLADRAFT_86458	19	14	14
MELLADRAFT_71892	174	124	71
MELLADRAFT_63191	4	3	1
MELLADRAFT_63160	4	2	2
MELLADRAFT_63210	42	43	38
MELLADRAFT_86364	9	4	5
MELLADRAFT_106586	17	10	4
MELLADRAFT_106601	2	1	3
MELLADRAFT_86492	3	5	2
MELLADRAFT_86351	10	10	6
MELLADRAFT_77769	69	68	58
MELLADRAFT_116457	52	37	25
MELLADRAFT_86362	8	3	6
MELLADRAFT_63150	7	1	2
MELLADRAFT_86483	27	22	10
MELLADRAFT_106578	9	1	5
MELLADRAFT_28883	10	5	2
MELLADRAFT_29139	13	8	8
MELLADRAFT_71895	16	11	6
MELLADRAFT_86471	15	20	6
MELLADRAFT_124250	8	2	1
MELLADRAFT_106493	6	8	2
MELLADRAFT_106504	28	17	9
MELLADRAFT_63283	22	11	8
MELLADRAFT_71867	20	15	12
MELLADRAFT_106585	41	41	17
MELLADRAFT_30347	6	5	1
MELLADRAFT_48369	92	69	39
MELLADRAFT_86382	8	4	1
MELLADRAFT_86452	27	17	12
MELLADRAFT_106516	33	24	14
MELLADRAFT_71890	167	150	125
MELLADRAFT_43458	35	28	16
MELLADRAFT_77786	21	17	14
MELLADRAFT_106474	22	15	12
MELLADRAFT_36007	43	25	31
MELLADRAFT_86504	69	47	23
MELLADRAFT_77793	29	18	11
MELLADRAFT_86410	11	6	1
MELLADRAFT_106438	15	6	8
MELLADRAFT_35958	29	18	12
MELLADRAFT_106490	4	12	5
MELLADRAFT_106562	40	23	13
MELLADRAFT_106620	7	9	2
MELLADRAFT_106494	2	4	1
MELLADRAFT_106589	37	37	26
MELLADRAFT_86389	5	9	5
MELLADRAFT_63264	10	8	4
MELLADRAFT_106515	47	27	15
MELLADRAFT_106527	7	6	1
MELLADRAFT_86399	9	7	3
MELLADRAFT_86460	1	3	1
MELLADRAFT_86417	34	38	18
MELLADRAFT_86423	3	2	3
MELLADRAFT_106607	14	14	1
MELLADRAFT_106571	17	9	5
MELLADRAFT_124504	2	4	0
MELLADRAFT_63184	6	5	5
MELLADRAFT_86455	10	3	1
MELLADRAFT_106446	15	4	3
MELLADRAFT_63194	16	10	15
MELLADRAFT_106489	13	13	7
MELLADRAFT_35979	42	23	13
MELLADRAFT_63255	2	9	7
MELLADRAFT_106613	13	10	4
MELLADRAFT_87938	25	22	11
MELLADRAFT_86342	8	3	2
MELLADRAFT_73742	5	10	5
MELLADRAFT_92522	11	11	8
MELLADRAFT_73747	9	4	6
MELLADRAFT_70166	6	0	1
MELLADRAFT_114538	24	22	13
MELLADRAFT_70165	19	13	8
MELLADRAFT_70290	0	3	2
MELLADRAFT_118723	14	13	11
MELLADRAFT_114654	7	7	2
MELLADRAFT_114652	14	20	10
MELLADRAFT_114733	30	26	12
MELLADRAFT_102938	7	8	2
MELLADRAFT_102800	6	3	4
MELLADRAFT_92458	39	29	29
MELLADRAFT_102591	23	14	11
MELLADRAFT_92214	3	3	3
MELLADRAFT_74111	6	5	4
MELLADRAFT_102618	40	33	18
MELLADRAFT_92365	16	7	4
MELLADRAFT_92521	4	0	3
MELLADRAFT_92297	64	44	28
MELLADRAFT_59874	11	5	2
MELLADRAFT_102694	23	20	11
MELLADRAFT_102653	55	43	21
MELLADRAFT_33410	8	7	7
MELLADRAFT_59883	24	14	12
MELLADRAFT_59844	13	14	10
MELLADRAFT_59782	47	27	13
MELLADRAFT_59925	8	3	0
MELLADRAFT_60018	12	16	8
MELLADRAFT_124323	1	4	0
MELLADRAFT_74124	42	23	19
MELLADRAFT_102612	9	5	2
MELLADRAFT_92396	11	5	2
MELLADRAFT_70875	41	23	23
MELLADRAFT_102956	11	6	4
MELLADRAFT_51681	4	5	5
MELLADRAFT_33371	9	4	2
MELLADRAFT_70924	216	148	119
MELLADRAFT_92520	1408	1162	902
MELLADRAFT_70900	8	5	4
MELLADRAFT_92480	36	33	15
MELLADRAFT_33476	37	21	8
MELLADRAFT_92500	11	5	1
MELLADRAFT_70885	12	18	13
MELLADRAFT_102622	15	16	6
MELLADRAFT_92256	8	2	2
MELLADRAFT_42071	20	16	11
MELLADRAFT_92446	39	21	15
MELLADRAFT_59923	19	12	14
MELLADRAFT_102854	56	43	25
MELLADRAFT_92416	77	68	46
MELLADRAFT_115312	162	112	87
MELLADRAFT_92513	35	29	32
MELLADRAFT_115375	39	30	26
MELLADRAFT_102703	13	8	5
MELLADRAFT_92403	6	3	8
MELLADRAFT_59902	12	8	2
MELLADRAFT_51690	11	8	4
MELLADRAFT_46976	13	12	6
MELLADRAFT_102780	16	8	8
MELLADRAFT_92270	22	13	10
MELLADRAFT_59853	26	24	11
MELLADRAFT_92212	5	2	2
MELLADRAFT_102807	50	32	24
MELLADRAFT_102833	8	9	4
MELLADRAFT_59931	7	4	3
MELLADRAFT_59972	71	70	36
MELLADRAFT_102614	6	1	2
MELLADRAFT_92372	4	6	1
MELLADRAFT_102847	3	3	3
MELLADRAFT_124633	31	26	13
MELLADRAFT_92402	4	6	2
MELLADRAFT_102863	11	7	5
MELLADRAFT_60087	291	210	222
MELLADRAFT_92514	1515	1298	978
MELLADRAFT_123598	15	5	7
MELLADRAFT_115342	113	107	67
MELLADRAFT_46902	107	87	69
MELLADRAFT_102733	23	14	10
MELLADRAFT_92505	43	31	26
MELLADRAFT_102914	13	7	7
MELLADRAFT_92310	6	1	3
MELLADRAFT_33495	11	8	4
MELLADRAFT_70917	112	87	73
MELLADRAFT_102834	6	5	5
MELLADRAFT_92298	27	17	14
MELLADRAFT_123557	1	0	0
MELLADRAFT_102725	4	1	2
MELLADRAFT_92215	12	9	7
MELLADRAFT_102765	4	2	0
MELLADRAFT_92445	32	21	14
MELLADRAFT_70905	22	17	10
MELLADRAFT_92374	7	6	6
MELLADRAFT_92418	70	53	26
MELLADRAFT_102871	19	30	13
MELLADRAFT_92230	25	16	12
MELLADRAFT_70874	10	1	0
MELLADRAFT_102860	7	5	4
MELLADRAFT_92280	8	2	1
MELLADRAFT_33377	12	6	8
MELLADRAFT_59827	34	19	18
MELLADRAFT_51655	6	1	0
MELLADRAFT_92317	8	5	2
MELLADRAFT_92204	33	27	22
MELLADRAFT_115354	10	7	2
MELLADRAFT_59868	6	9	4
MELLADRAFT_92412	11	12	4
MELLADRAFT_33437	30	18	13
MELLADRAFT_102928	28	20	17
MELLADRAFT_59995	14	11	6
MELLADRAFT_60067	10	8	5
MELLADRAFT_31422	23	23	17
MELLADRAFT_102870	3	4	1
MELLADRAFT_102830	49	29	19
MELLADRAFT_60030	16	9	5
MELLADRAFT_59811	14	6	7
MELLADRAFT_123787	5	2	5
MELLADRAFT_59908	22	12	8
MELLADRAFT_115380	54	37	24
MELLADRAFT_92342	78	56	28
MELLADRAFT_102637	17	11	8
MELLADRAFT_92404	14	13	6
MELLADRAFT_76777	36	20	16
MELLADRAFT_59955	18	7	8
MELLADRAFT_59894	5	5	4
MELLADRAFT_60005	7	7	7
MELLADRAFT_115317	55	31	19
MELLADRAFT_60066	16	17	5
MELLADRAFT_54974	12	16	5
MELLADRAFT_102937	5	5	4
MELLADRAFT_46905	10	10	11
MELLADRAFT_42039	113	92	61
MELLADRAFT_115358	81	47	36
MELLADRAFT_92303	8	8	4
MELLADRAFT_102627	9	8	8
MELLADRAFT_70907	26	13	20
MELLADRAFT_76747	76	55	30
MELLADRAFT_92439	7	3	2
MELLADRAFT_102745	7	2	3
MELLADRAFT_102825	4	2	1
MELLADRAFT_115338	13	20	7
MELLADRAFT_59804	5	1	1
MELLADRAFT_92511	2773	2568	1756
MELLADRAFT_26370	33	23	18
MELLADRAFT_33554	2	0	0
MELLADRAFT_92311	83	42	39
MELLADRAFT_33402	4	6	2
MELLADRAFT_92229	28	11	10
MELLADRAFT_59956	8	3	0
MELLADRAFT_102913	20	9	9
MELLADRAFT_92221	50	36	30
MELLADRAFT_60074	11	12	5
MELLADRAFT_28401	14	4	5
MELLADRAFT_124114	4	1	4
MELLADRAFT_92197	9	8	6
MELLADRAFT_123833	3	0	2
MELLADRAFT_70896	41	21	14
MELLADRAFT_102630	25	17	10
MELLADRAFT_92471	5	7	2
MELLADRAFT_115320	186	124	74
MELLADRAFT_92473	36	36	22
MELLADRAFT_92508	21	16	12
MELLADRAFT_59812	3	8	4
MELLADRAFT_92516	2788	2598	1983
MELLADRAFT_92457	0	3	0
MELLADRAFT_59809	10	8	7
MELLADRAFT_115371	52	36	28
MELLADRAFT_102920	8	2	2
MELLADRAFT_92236	6	5	1
MELLADRAFT_92216	87	57	22
MELLADRAFT_102797	3	0	3
MELLADRAFT_92362	21	11	8
MELLADRAFT_115370	33	37	19
MELLADRAFT_102910	1	0	2
MELLADRAFT_59789	30	21	6
MELLADRAFT_92339	40	35	26
MELLADRAFT_115337	77	69	48
MELLADRAFT_102844	12	7	5
MELLADRAFT_33552	44	29	21
MELLADRAFT_70859	35	27	16
MELLADRAFT_123542	2	1	0
MELLADRAFT_60051	4	5	4
MELLADRAFT_92224	23	13	8
MELLADRAFT_59877	16	13	8
MELLADRAFT_70899	12	3	3
MELLADRAFT_92312	23	21	11
MELLADRAFT_59992	56	40	33
MELLADRAFT_29570	8	3	1
MELLADRAFT_46921	19	19	11
MELLADRAFT_115385	113	63	47
MELLADRAFT_33382	27	17	9
MELLADRAFT_70904	12	15	6
MELLADRAFT_54997	5	7	2
MELLADRAFT_28815	2	5	1
MELLADRAFT_70923	33	15	12
MELLADRAFT_60095	68	59	59
MELLADRAFT_102837	10	7	5
MELLADRAFT_102790	4	0	3
MELLADRAFT_102828	9	8	7
MELLADRAFT_102769	49	27	22
MELLADRAFT_76784	159	99	83
MELLADRAFT_76744	75	64	46
MELLADRAFT_60003	8	5	7
MELLADRAFT_115329	140	107	77
MELLADRAFT_46896	40	21	13
MELLADRAFT_115309	15	7	4
MELLADRAFT_102616	23	7	12
MELLADRAFT_41986	43	26	18
MELLADRAFT_59957	19	8	10
MELLADRAFT_92398	46	40	36
MELLADRAFT_102924	7	8	7
MELLADRAFT_76768	59	37	20
MELLADRAFT_92484	15	11	10
MELLADRAFT_102613	12	11	5
MELLADRAFT_92423	2	5	0
MELLADRAFT_102641	37	15	8
MELLADRAFT_92381	4	2	0
MELLADRAFT_102852	4	3	4
MELLADRAFT_102761	4	2	0
MELLADRAFT_92501	10	10	11
MELLADRAFT_102755	75	45	25
MELLADRAFT_92470	7	3	0
MELLADRAFT_59813	4	2	3
MELLADRAFT_102646	75	59	26
MELLADRAFT_92367	15	13	9
MELLADRAFT_92438	16	5	5
MELLADRAFT_102756	41	37	22
MELLADRAFT_102926	13	10	5
MELLADRAFT_123977	3	5	1
MELLADRAFT_59999	14	19	9
MELLADRAFT_59945	15	11	5
MELLADRAFT_102666	9	10	9
MELLADRAFT_92258	40	31	22
MELLADRAFT_33368	8	3	2
MELLADRAFT_92349	7	6	5
MELLADRAFT_60059	12	5	0
MELLADRAFT_59941	11	3	5
MELLADRAFT_102702	43	34	19
MELLADRAFT_92389	13	9	7
MELLADRAFT_60075	4	3	4
MELLADRAFT_92376	2	2	2
MELLADRAFT_70913	25	22	9
MELLADRAFT_102949	7	8	2
MELLADRAFT_33498	144	109	80
MELLADRAFT_92318	24	17	5
MELLADRAFT_102832	5	0	2
MELLADRAFT_92518	4	3	2
MELLADRAFT_92350	4	6	4
MELLADRAFT_102801	5	4	4
MELLADRAFT_102931	29	12	11
MELLADRAFT_54965	20	17	11
MELLADRAFT_76752	17	9	3
MELLADRAFT_60009	70	52	23
MELLADRAFT_92414	13	10	3
MELLADRAFT_54924	24	11	9
MELLADRAFT_31132	7	2	1
MELLADRAFT_92333	89	61	41
MELLADRAFT_59806	5	2	2
MELLADRAFT_92218	42	30	11
MELLADRAFT_102760	12	6	9
MELLADRAFT_59976	12	11	7
MELLADRAFT_92261	70	52	47
MELLADRAFT_60056	3	7	5
MELLADRAFT_92206	17	15	6
MELLADRAFT_60034	2	2	2
MELLADRAFT_102652	5	5	2
MELLADRAFT_70870	6	9	2
MELLADRAFT_92269	89	72	36
MELLADRAFT_92422	6	4	3
MELLADRAFT_33462	12	5	3
MELLADRAFT_102759	13	6	5
MELLADRAFT_59946	16	7	6
MELLADRAFT_92379	18	10	9
MELLADRAFT_92517	1938	1730	1192
MELLADRAFT_92335	2	5	1
MELLADRAFT_102595	28	21	4
MELLADRAFT_33473	4	3	0
MELLADRAFT_102918	3	0	0
MELLADRAFT_102705	24	16	8
MELLADRAFT_92264	41	15	18
MELLADRAFT_59958	0	1	1
MELLADRAFT_59860	31	21	14
MELLADRAFT_60021	19	13	11
MELLADRAFT_70927	49	42	34
MELLADRAFT_42023	15	18	15
MELLADRAFT_70910	75	51	29
MELLADRAFT_92231	31	18	9
MELLADRAFT_92255	16	7	6
MELLADRAFT_60049	30	26	8
MELLADRAFT_33405	107	71	52
MELLADRAFT_70919	24	20	18
MELLADRAFT_74138	16	9	6
MELLADRAFT_92338	22	8	8
MELLADRAFT_102919	15	4	3
MELLADRAFT_102831	6	2	2
MELLADRAFT_102668	2	0	0
MELLADRAFT_102776	36	27	19
MELLADRAFT_59915	5	3	3
MELLADRAFT_115361	11	14	9
MELLADRAFT_102961	16	13	9
MELLADRAFT_33387	3	2	0
MELLADRAFT_60033	12	10	4
MELLADRAFT_115346	188	138	158
MELLADRAFT_115343	3	4	5
MELLADRAFT_33545	5	7	1
MELLADRAFT_92240	13	7	4
MELLADRAFT_59971	132	124	118
MELLADRAFT_92371	10	6	2
MELLADRAFT_29346	19	14	3
MELLADRAFT_102815	16	4	6
MELLADRAFT_92308	13	9	2
MELLADRAFT_70925	29	29	5
MELLADRAFT_27551	4	7	3
MELLADRAFT_92421	42	39	19
MELLADRAFT_92226	24	15	13
MELLADRAFT_92366	6	4	1
MELLADRAFT_92364	5	1	3
MELLADRAFT_92296	5	1	2
MELLADRAFT_70886	24	17	9
MELLADRAFT_102773	8	3	0
MELLADRAFT_92307	18	15	10
MELLADRAFT_59997	10	6	2
MELLADRAFT_60006	13	10	15
MELLADRAFT_102654	247	182	153
MELLADRAFT_92442	52	40	34
MELLADRAFT_59888	8	9	1
MELLADRAFT_54993	1	1	1
MELLADRAFT_74104	75	47	29
MELLADRAFT_92491	21	11	6
MELLADRAFT_33547	19	11	12
MELLADRAFT_92493	19	10	5
MELLADRAFT_70891	48	36	18
MELLADRAFT_92373	6	4	4
MELLADRAFT_102672	16	16	6
MELLADRAFT_115382	21	21	8
MELLADRAFT_46945	10	7	4
MELLADRAFT_92210	28	24	12
MELLADRAFT_92460	19	12	9
MELLADRAFT_102650	88	57	42
MELLADRAFT_41988	162	109	105
MELLADRAFT_92328	4	4	0
MELLADRAFT_102793	0	1	1
MELLADRAFT_92433	17	10	5
MELLADRAFT_76743	25	13	7
MELLADRAFT_92509	14	9	3
MELLADRAFT_92386	29	18	24
MELLADRAFT_92259	38	32	27
MELLADRAFT_33451	24	19	11
MELLADRAFT_92207	8	10	5
MELLADRAFT_92464	17	3	5
MELLADRAFT_102716	13	6	2
MELLADRAFT_102629	3	6	1
MELLADRAFT_102840	11	4	1
MELLADRAFT_115324	56	45	38
MELLADRAFT_102940	36	30	13
MELLADRAFT_102899	75	61	32
MELLADRAFT_92359	58	39	13
MELLADRAFT_59872	50	40	27
MELLADRAFT_102935	3	5	2
MELLADRAFT_70937	51	40	22
MELLADRAFT_123973	3	4	2
MELLADRAFT_42064	125	73	43
MELLADRAFT_102886	8	9	7
MELLADRAFT_102742	18	7	6
MELLADRAFT_102610	1	2	1
MELLADRAFT_124158	3	1	1
MELLADRAFT_92265	13	4	4
MELLADRAFT_59852	3	6	4
MELLADRAFT_102895	6	5	3
MELLADRAFT_30415	2	0	1
MELLADRAFT_92477	8	8	3
MELLADRAFT_102681	22	17	4
MELLADRAFT_92260	1	0	0
MELLADRAFT_33440	20	13	14
MELLADRAFT_102948	0	0	1
MELLADRAFT_102617	13	18	8
MELLADRAFT_102829	95	53	53
MELLADRAFT_92290	31	16	8
MELLADRAFT_92408	7	3	10
MELLADRAFT_76728	25	19	16
MELLADRAFT_59978	91	50	22
MELLADRAFT_92254	13	9	3
MELLADRAFT_70868	8	4	6
MELLADRAFT_76773	22	24	11
MELLADRAFT_102783	36	24	19
MELLADRAFT_92387	0	1	1
MELLADRAFT_92476	62	60	32
MELLADRAFT_92283	5	3	2
MELLADRAFT_92262	56	48	29
MELLADRAFT_92472	13	13	11
MELLADRAFT_46954	82	60	55
MELLADRAFT_102701	10	5	3
MELLADRAFT_70914	26	17	24
MELLADRAFT_92343	62	49	23
MELLADRAFT_102710	20	14	9
MELLADRAFT_102721	8	2	6
MELLADRAFT_33497	39	31	11
MELLADRAFT_70933	22	18	6
MELLADRAFT_74108	32	25	10
MELLADRAFT_102812	39	23	11
MELLADRAFT_102866	8	7	7
MELLADRAFT_92228	25	17	5
MELLADRAFT_92211	169	110	132
MELLADRAFT_29246	23	7	4
MELLADRAFT_70939	5	4	1
MELLADRAFT_115344	13	16	12
MELLADRAFT_123976	2	2	2
MELLADRAFT_92497	13	12	0
MELLADRAFT_60017	18	11	7
MELLADRAFT_59808	25	11	10
MELLADRAFT_115328	22	20	15
MELLADRAFT_92227	27	16	4
MELLADRAFT_102814	11	7	6
MELLADRAFT_92329	27	20	18
MELLADRAFT_102678	16	7	7
MELLADRAFT_92273	30	30	20
MELLADRAFT_92336	13	20	7
MELLADRAFT_102933	21	16	6
MELLADRAFT_102851	13	3	7
MELLADRAFT_60000	2	3	3
MELLADRAFT_92319	2	2	3
MELLADRAFT_115323	15	10	5
MELLADRAFT_115339	24	20	14
MELLADRAFT_70865	27	24	9
MELLADRAFT_60062	6	0	0
MELLADRAFT_60069	14	14	12
MELLADRAFT_124359	28	26	18
MELLADRAFT_102624	24	16	12
MELLADRAFT_92456	21	21	11
MELLADRAFT_102662	7	5	4
MELLADRAFT_60096	8	7	2
MELLADRAFT_115340	17	16	6
MELLADRAFT_59839	3	1	0
MELLADRAFT_102782	2	4	2
MELLADRAFT_59943	6	1	1
MELLADRAFT_46948	81	50	45
MELLADRAFT_88723	29	18	15
MELLADRAFT_90766	16	10	6
MELLADRAFT_76644	23	19	10
MELLADRAFT_115284	138	115	85
MELLADRAFT_70838	11	3	7
MELLADRAFT_91126	6	0	1
MELLADRAFT_33140	28	12	7
MELLADRAFT_102585	18	11	6
MELLADRAFT_59724	11	9	5
MELLADRAFT_102214	94	63	45
MELLADRAFT_90822	50	39	21
MELLADRAFT_90772	1	0	2
MELLADRAFT_91059	16	14	5
MELLADRAFT_70773	36	25	24
MELLADRAFT_76642	301	221	249
MELLADRAFT_102247	1	1	1
MELLADRAFT_90784	12	4	12
MELLADRAFT_74045	27	29	29
MELLADRAFT_102525	27	13	9
MELLADRAFT_115289	11	12	5
MELLADRAFT_90837	1	2	0
MELLADRAFT_90883	21	17	20
MELLADRAFT_90916	64	47	32
MELLADRAFT_90750	0	1	0
MELLADRAFT_76700	105	65	36
MELLADRAFT_102311	8	6	2
MELLADRAFT_115294	213	141	86
MELLADRAFT_59749	21	13	6
MELLADRAFT_102504	15	12	4
MELLADRAFT_46740	19	19	6
MELLADRAFT_74091	21	22	18
MELLADRAFT_91048	0	0	0
MELLADRAFT_123219	4	9	5
MELLADRAFT_90755	1	3	1
MELLADRAFT_102471	11	4	1
MELLADRAFT_76640	32	27	15
MELLADRAFT_115177	34	20	14
MELLADRAFT_51610	12	11	13
MELLADRAFT_102204	42	23	14
MELLADRAFT_115234	67	51	36
MELLADRAFT_91017	8	5	2
MELLADRAFT_115198	26	23	15
MELLADRAFT_59573	18	7	4
MELLADRAFT_46859	71	46	22
MELLADRAFT_91055	13	5	4
MELLADRAFT_115201	62	31	23
MELLADRAFT_59770	3	6	3
MELLADRAFT_102253	22	17	17
MELLADRAFT_91109	2	4	7
MELLADRAFT_91090	14	5	4
MELLADRAFT_123580	6	7	8
MELLADRAFT_59454	8	2	3
MELLADRAFT_102499	9	10	8
MELLADRAFT_54845	13	11	2
MELLADRAFT_90932	16	9	7
MELLADRAFT_102565	6	1	1
MELLADRAFT_59552	20	17	14
MELLADRAFT_70792	63	36	32
MELLADRAFT_90923	25	16	10
MELLADRAFT_33269	50	30	23
MELLADRAFT_90762	23	17	8
MELLADRAFT_102329	69	50	51
MELLADRAFT_59586	16	14	6
MELLADRAFT_59706	17	19	16
MELLADRAFT_33267	49	28	15
MELLADRAFT_102369	7	3	5
MELLADRAFT_102524	21	19	11
MELLADRAFT_124025	9	2	4
MELLADRAFT_102489	4	2	0
MELLADRAFT_28915	1	1	4
MELLADRAFT_123583	14	14	7
MELLADRAFT_70824	48	28	22
MELLADRAFT_70846	14	8	7
MELLADRAFT_102295	43	27	19
MELLADRAFT_115182	43	21	12
MELLADRAFT_54869	29	26	18
MELLADRAFT_102224	7	1	1
MELLADRAFT_70741	23	17	9
MELLADRAFT_31149	6	3	2
MELLADRAFT_91097	7	9	2
MELLADRAFT_123975	36	37	19
MELLADRAFT_90758	7	7	7
MELLADRAFT_90786	17	21	8
MELLADRAFT_70810	35	29	9
MELLADRAFT_124272	2	1	0
MELLADRAFT_90901	55	39	21
MELLADRAFT_41886	11	10	4
MELLADRAFT_102514	22	18	13
MELLADRAFT_74019	26	18	13
MELLADRAFT_102328	25	17	10
MELLADRAFT_41910	61	38	24
MELLADRAFT_102433	92	63	51
MELLADRAFT_46840	31	32	15
MELLADRAFT_70796	70	40	29
MELLADRAFT_102304	8	3	1
MELLADRAFT_76707	107	76	58
MELLADRAFT_59662	36	27	23
MELLADRAFT_102394	12	14	3
MELLADRAFT_123422	35	23	13
MELLADRAFT_102354	21	17	8
MELLADRAFT_46862	9	15	5
MELLADRAFT_102309	4	2	1
MELLADRAFT_102178	9	15	1
MELLADRAFT_59424	2	1	0
MELLADRAFT_102161	10	8	3
MELLADRAFT_41822	49	51	25
MELLADRAFT_124276	21	13	5
MELLADRAFT_59669	20	19	2
MELLADRAFT_54833	5	1	2
MELLADRAFT_90743	1	1	0
MELLADRAFT_102159	22	11	10
MELLADRAFT_102351	7	9	6
MELLADRAFT_123709	7	1	3
MELLADRAFT_102320	18	14	10
MELLADRAFT_102352	18	15	8
MELLADRAFT_90735	38	20	14
MELLADRAFT_102234	210	153	152
MELLADRAFT_59464	8	5	6
MELLADRAFT_115254	104	68	35
MELLADRAFT_90966	49	31	24
MELLADRAFT_33353	15	9	5
MELLADRAFT_102221	11	5	3
MELLADRAFT_28320	23	18	16
MELLADRAFT_90744	44	38	34
MELLADRAFT_46804	109	80	66
MELLADRAFT_102347	3	0	1
MELLADRAFT_91014	1	3	0
MELLADRAFT_91046	54	41	25
MELLADRAFT_28498	9	5	1
MELLADRAFT_76631	8	6	1
MELLADRAFT_91087	24	16	18
MELLADRAFT_59462	2	4	5
MELLADRAFT_102474	5	4	3
MELLADRAFT_102296	50	36	26
MELLADRAFT_102501	5	4	7
MELLADRAFT_74074	36	29	21
MELLADRAFT_91111	3	8	2
MELLADRAFT_102225	12	7	6
MELLADRAFT_102435	32	27	16
MELLADRAFT_90972	21	25	14
MELLADRAFT_102256	11	15	4
MELLADRAFT_59469	29	20	10
MELLADRAFT_91138	9	12	4
MELLADRAFT_70812	100	75	32
MELLADRAFT_91004	11	9	8
MELLADRAFT_33205	12	5	3
MELLADRAFT_115298	40	30	23
MELLADRAFT_91101	27	16	13
MELLADRAFT_90803	35	24	13
MELLADRAFT_102459	28	21	16
MELLADRAFT_90789	4	2	2
MELLADRAFT_90920	4	2	0
MELLADRAFT_115270	320	243	156
MELLADRAFT_90794	19	15	3
MELLADRAFT_124258	2	3	1
MELLADRAFT_102359	20	6	7
MELLADRAFT_102286	47	27	22
MELLADRAFT_59634	7	4	3
MELLADRAFT_76648	16	16	5
MELLADRAFT_33101	10	1	3
MELLADRAFT_70821	40	28	21
MELLADRAFT_102541	78	68	51
MELLADRAFT_102356	6	8	2
MELLADRAFT_59422	31	22	18
MELLADRAFT_90909	4	5	4
MELLADRAFT_90742	1	3	0
MELLADRAFT_46846	63	45	27
MELLADRAFT_70784	19	13	13
MELLADRAFT_124532	0	4	2
MELLADRAFT_29874	8	8	4
MELLADRAFT_90811	11	14	9
MELLADRAFT_41966	35	28	20
MELLADRAFT_115194	160	95	76
MELLADRAFT_90935	19	10	3
MELLADRAFT_59635	22	17	9
MELLADRAFT_91096	45	27	19
MELLADRAFT_90798	16	13	3
MELLADRAFT_102292	2	5	4
MELLADRAFT_76689	89	59	49
MELLADRAFT_74070	16	7	7
MELLADRAFT_115265	7	4	1
MELLADRAFT_74086	38	37	20
MELLADRAFT_102400	30	14	10
MELLADRAFT_90995	53	35	13
MELLADRAFT_102252	10	9	3
MELLADRAFT_90876	11	9	8
MELLADRAFT_59595	2	4	1
MELLADRAFT_123912	21	19	15
MELLADRAFT_46844	25	15	9
MELLADRAFT_102180	15	14	9
MELLADRAFT_102411	1	1	3
MELLADRAFT_102472	24	16	10
MELLADRAFT_102338	8	3	1
MELLADRAFT_102230	0	1	0
MELLADRAFT_59385	15	11	9
MELLADRAFT_102323	26	21	21
MELLADRAFT_91027	17	11	10
MELLADRAFT_70845	24	18	19
MELLADRAFT_115273	62	50	36
MELLADRAFT_90740	56	29	18
MELLADRAFT_59397	26	15	3
MELLADRAFT_124650	142	118	108
MELLADRAFT_70763	13	10	9
MELLADRAFT_102531	101	68	53
MELLADRAFT_90918	28	18	15
MELLADRAFT_59665	16	12	11
MELLADRAFT_102355	43	26	15
MELLADRAFT_70752	171	115	121
MELLADRAFT_90928	32	31	18
MELLADRAFT_90970	3	3	0
MELLADRAFT_90754	14	18	10
MELLADRAFT_90947	19	9	7
MELLADRAFT_33289	28	11	11
MELLADRAFT_115274	115	92	69
MELLADRAFT_90989	3	6	0
MELLADRAFT_59594	3	2	1
MELLADRAFT_102424	42	21	26
MELLADRAFT_24530	19	16	16
MELLADRAFT_70753	38	28	16
MELLADRAFT_102310	1	0	1
MELLADRAFT_124231	3	4	7
MELLADRAFT_59421	21	22	11
MELLADRAFT_102177	18	9	0
MELLADRAFT_90975	111	57	31
MELLADRAFT_102370	12	12	7
MELLADRAFT_90887	19	8	12
MELLADRAFT_59631	36	23	16
MELLADRAFT_102174	2	0	0
MELLADRAFT_59591	4	1	1
MELLADRAFT_90851	30	20	14
MELLADRAFT_90898	175	132	82
MELLADRAFT_102569	47	33	35
MELLADRAFT_91095	11	14	4
MELLADRAFT_90807	12	7	4
MELLADRAFT_59440	9	6	2
MELLADRAFT_115297	28	36	17
MELLADRAFT_102300	10	8	5
MELLADRAFT_102333	11	9	1
MELLADRAFT_102532	86	63	40
MELLADRAFT_102190	30	19	13
MELLADRAFT_102413	19	11	5
MELLADRAFT_59577	32	25	22
MELLADRAFT_102496	11	11	8
MELLADRAFT_74085	5	7	3
MELLADRAFT_102479	1	4	1
MELLADRAFT_90925	8	7	8
MELLADRAFT_59583	14	7	12
MELLADRAFT_33250	95	46	37
MELLADRAFT_102534	6	5	1
MELLADRAFT_76710	24	22	22
MELLADRAFT_102218	24	16	7
MELLADRAFT_70739	22	14	11
MELLADRAFT_76615	45	34	28
MELLADRAFT_102584	15	15	7
MELLADRAFT_115192	20	16	14
MELLADRAFT_102275	15	7	11
MELLADRAFT_91128	37	29	25
MELLADRAFT_59731	36	35	23
MELLADRAFT_90934	18	10	10
MELLADRAFT_123872	7	6	11
MELLADRAFT_74057	40	34	20
MELLADRAFT_59523	30	16	7
MELLADRAFT_91034	5	3	1
MELLADRAFT_91081	9	4	1
MELLADRAFT_46768	283	170	160
MELLADRAFT_91129	9	2	3
MELLADRAFT_90940	14	5	3
MELLADRAFT_90812	11	13	5
MELLADRAFT_54880	24	14	7
MELLADRAFT_102589	7	8	3
MELLADRAFT_59562	6	7	0
MELLADRAFT_90854	18	11	8
MELLADRAFT_102220	42	41	20
MELLADRAFT_59414	10	12	6
MELLADRAFT_59429	44	44	34
MELLADRAFT_76627	12	14	11
MELLADRAFT_102185	33	21	8
MELLADRAFT_41874	36	22	7
MELLADRAFT_90841	11	4	6
MELLADRAFT_59575	13	15	5
MELLADRAFT_54882	12	16	8
MELLADRAFT_91123	19	13	7
MELLADRAFT_102462	36	36	27
MELLADRAFT_70829	71	36	48
MELLADRAFT_59442	9	5	5
MELLADRAFT_90968	15	9	2
MELLADRAFT_59734	4	2	2
MELLADRAFT_102520	8	5	1
MELLADRAFT_59450	4	4	1
MELLADRAFT_102419	17	22	15
MELLADRAFT_59650	40	36	22
MELLADRAFT_70788	88	52	48
MELLADRAFT_102155	2	0	1
MELLADRAFT_91112	3	5	2
MELLADRAFT_102491	4	1	0
MELLADRAFT_59596	22	29	14
MELLADRAFT_102485	14	15	11
MELLADRAFT_59617	7	6	5
MELLADRAFT_91137	3	2	1
MELLADRAFT_91102	47	41	20
MELLADRAFT_59547	32	29	19
MELLADRAFT_90967	15	17	8
MELLADRAFT_102138	23	18	11
MELLADRAFT_59437	54	33	27
MELLADRAFT_102254	16	13	8
MELLADRAFT_90770	1	0	1
MELLADRAFT_59455	9	2	1
MELLADRAFT_70774	7	1	4
MELLADRAFT_33336	7	7	4
MELLADRAFT_90949	24	19	9
MELLADRAFT_46732	64	46	43
MELLADRAFT_41984	15	9	6
MELLADRAFT_76626	139	100	46
MELLADRAFT_59537	41	14	16
MELLADRAFT_91119	16	12	4
MELLADRAFT_102451	5	1	1
MELLADRAFT_123913	19	17	10
MELLADRAFT_70771	17	12	9
MELLADRAFT_90919	1	0	0
MELLADRAFT_102410	16	10	5
MELLADRAFT_102511	2	2	3
MELLADRAFT_102361	48	36	26
MELLADRAFT_102298	6	8	3
MELLADRAFT_70806	1	2	0
MELLADRAFT_90787	22	8	6
MELLADRAFT_76617	41	27	20
MELLADRAFT_70850	38	19	17
MELLADRAFT_102318	34	34	24
MELLADRAFT_41913	48	27	14
MELLADRAFT_59456	41	31	17
MELLADRAFT_90958	31	28	14
MELLADRAFT_70759	40	29	15
MELLADRAFT_33238	16	15	5
MELLADRAFT_91075	12	7	1
MELLADRAFT_90870	30	15	15
MELLADRAFT_90741	21	16	13
MELLADRAFT_33106	68	35	24
MELLADRAFT_90910	43	37	24
MELLADRAFT_59755	1	4	0
MELLADRAFT_90809	36	24	17
MELLADRAFT_91000	115	99	63
MELLADRAFT_59705	3	4	3
MELLADRAFT_70740	18	11	6
MELLADRAFT_91139	2	1	1
MELLADRAFT_102364	10	1	2
MELLADRAFT_90886	8	7	5
MELLADRAFT_76664	89	62	40
MELLADRAFT_102412	15	20	5
MELLADRAFT_59548	9	8	4
MELLADRAFT_33325	61	30	19
MELLADRAFT_90936	6	5	8
MELLADRAFT_74054	50	36	23
MELLADRAFT_70768	77	33	19
MELLADRAFT_90757	86	58	28
MELLADRAFT_59520	10	4	4
MELLADRAFT_59505	22	10	9
MELLADRAFT_102236	7	6	2
MELLADRAFT_59648	28	19	7
MELLADRAFT_90759	9	11	6
MELLADRAFT_59415	24	20	9
MELLADRAFT_102307	7	2	0
MELLADRAFT_102197	6	9	6
MELLADRAFT_46825	42	28	22
MELLADRAFT_124656	35	32	17
MELLADRAFT_51590	15	14	6
MELLADRAFT_59641	4	1	2
MELLADRAFT_41920	39	41	14
MELLADRAFT_90988	34	24	13
MELLADRAFT_91082	4	2	2
MELLADRAFT_102272	16	15	10
MELLADRAFT_59452	40	26	16
MELLADRAFT_90777	13	18	10
MELLADRAFT_31042	8	8	7
MELLADRAFT_59542	15	8	11
MELLADRAFT_90761	7	2	1
MELLADRAFT_102402	10	6	3
MELLADRAFT_102317	41	21	16
MELLADRAFT_91107	38	21	12
MELLADRAFT_102486	2	3	3
MELLADRAFT_102166	36	18	16
MELLADRAFT_102526	215	93	61
MELLADRAFT_41926	23	21	14
MELLADRAFT_90999	24	18	5
MELLADRAFT_102440	12	7	6
MELLADRAFT_102336	28	14	13
MELLADRAFT_102244	61	43	22
MELLADRAFT_59465	7	4	2
MELLADRAFT_90799	32	18	21
MELLADRAFT_102365	9	8	2
MELLADRAFT_90862	1	3	0
MELLADRAFT_102290	3	2	1
MELLADRAFT_102280	16	7	8
MELLADRAFT_33161	9	3	6
MELLADRAFT_70749	17	10	5
MELLADRAFT_102380	19	13	3
MELLADRAFT_91026	83	49	45
MELLADRAFT_59448	50	42	35
MELLADRAFT_115197	218	169	136
MELLADRAFT_102371	7	2	3
MELLADRAFT_91079	15	15	20
MELLADRAFT_102390	21	15	9
MELLADRAFT_115188	30	24	14
MELLADRAFT_102458	30	14	12
MELLADRAFT_102516	57	31	14
MELLADRAFT_102242	13	10	10
MELLADRAFT_115255	110	71	48
MELLADRAFT_102588	3	1	2
MELLADRAFT_90981	175	136	108
MELLADRAFT_91039	6	7	3
MELLADRAFT_59572	2	2	2
MELLADRAFT_90956	31	23	23
MELLADRAFT_91133	39	28	11
MELLADRAFT_91040	34	23	20
MELLADRAFT_102314	14	11	7
MELLADRAFT_59725	6	6	5
MELLADRAFT_102287	77	56	37
MELLADRAFT_59460	4	0	2
MELLADRAFT_90977	1	1	0
MELLADRAFT_102546	17	10	2
MELLADRAFT_59493	3	2	1
MELLADRAFT_33138	0	4	1
MELLADRAFT_102587	29	22	23
MELLADRAFT_59746	45	21	15
MELLADRAFT_102149	1	4	0
MELLADRAFT_91057	64	52	41
MELLADRAFT_90894	22	30	16
MELLADRAFT_26419	60	47	26
MELLADRAFT_70820	44	27	22
MELLADRAFT_123778	7	3	6
MELLADRAFT_59477	4	0	1
MELLADRAFT_102133	104	75	38
MELLADRAFT_102366	13	4	3
MELLADRAFT_102368	7	1	1
MELLADRAFT_90937	25	13	10
MELLADRAFT_59779	61	42	29
MELLADRAFT_74037	117	85	71
MELLADRAFT_102515	41	25	14
MELLADRAFT_32133	1	0	0
MELLADRAFT_102568	4	8	0
MELLADRAFT_90792	2	2	2
MELLADRAFT_59613	3	0	1
MELLADRAFT_124302	5	3	3
MELLADRAFT_33109	10	11	4
MELLADRAFT_46868	9	9	5
MELLADRAFT_90913	6	2	2
MELLADRAFT_70832	54	39	21
MELLADRAFT_90813	10	5	4
MELLADRAFT_124322	4	5	1
MELLADRAFT_76609	18	11	5
MELLADRAFT_59733	7	3	2
MELLADRAFT_33355	76	74	55
MELLADRAFT_90861	1	2	1
MELLADRAFT_74079	83	55	57
MELLADRAFT_102217	21	9	11
MELLADRAFT_115190	15	17	9
MELLADRAFT_74050	55	44	28
MELLADRAFT_90752	2	0	0
MELLADRAFT_33100	8	3	2
MELLADRAFT_70805	19	12	12
MELLADRAFT_102509	10	5	4
MELLADRAFT_102175	1	1	0
MELLADRAFT_70828	19	8	3
MELLADRAFT_33293	19	21	9
MELLADRAFT_102573	7	6	4
MELLADRAFT_91131	12	10	7
MELLADRAFT_59623	11	7	5
MELLADRAFT_59707	21	18	13
MELLADRAFT_90930	88	47	28
MELLADRAFT_27934	7	3	1
MELLADRAFT_102154	11	8	13
MELLADRAFT_54848	8	11	3
MELLADRAFT_102446	4	1	1
MELLADRAFT_59745	12	5	1
MELLADRAFT_46763	16	8	2
MELLADRAFT_115287	16	16	10
MELLADRAFT_102375	32	28	9
MELLADRAFT_91067	22	15	22
MELLADRAFT_90810	23	25	16
MELLADRAFT_59675	33	19	11
MELLADRAFT_76645	245	174	137
MELLADRAFT_90791	34	30	27
MELLADRAFT_90908	0	0	0
MELLADRAFT_46796	23	15	8
MELLADRAFT_102581	13	10	5
MELLADRAFT_91130	19	19	8
MELLADRAFT_102423	11	10	9
MELLADRAFT_76711	64	72	53
MELLADRAFT_59561	17	14	8
MELLADRAFT_74078	9	5	3
MELLADRAFT_91065	9	5	5
MELLADRAFT_124268	0	0	0
MELLADRAFT_76697	104	123	99
MELLADRAFT_59714	21	23	10
MELLADRAFT_90835	33	24	9
MELLADRAFT_59684	26	21	11
MELLADRAFT_90843	4	3	3
MELLADRAFT_102200	34	17	12
MELLADRAFT_90899	178	106	65
MELLADRAFT_91070	12	3	7
MELLADRAFT_33290	17	23	9
MELLADRAFT_102420	4	1	4
MELLADRAFT_70819	11	6	4
MELLADRAFT_102183	20	23	13
MELLADRAFT_90953	10	7	3
MELLADRAFT_102169	38	39	34
MELLADRAFT_59389	9	5	6
MELLADRAFT_90853	56	38	27
MELLADRAFT_90986	5	4	1
MELLADRAFT_70793	70	49	31
MELLADRAFT_90926	5	3	2
MELLADRAFT_115262	50	35	17
MELLADRAFT_70761	59	46	29
MELLADRAFT_102313	6	2	0
MELLADRAFT_70743	12	12	4
MELLADRAFT_70844	28	18	9
MELLADRAFT_59652	28	16	15
MELLADRAFT_102580	9	3	2
MELLADRAFT_91015	63	27	32
MELLADRAFT_59719	1	3	1
MELLADRAFT_102461	68	48	31
MELLADRAFT_59702	5	3	2
MELLADRAFT_33093	6	2	1
MELLADRAFT_102330	2	1	1
MELLADRAFT_59518	12	8	8
MELLADRAFT_102213	19	16	8
MELLADRAFT_91136	22	7	5
MELLADRAFT_70762	34	22	16
MELLADRAFT_76649	9	19	9
MELLADRAFT_91125	6	6	6
MELLADRAFT_76702	45	23	20
MELLADRAFT_102152	5	1	1
MELLADRAFT_91083	23	27	15
MELLADRAFT_46877	102	97	47
MELLADRAFT_91108	2	2	0
MELLADRAFT_102276	32	30	14
MELLADRAFT_124301	0	1	0
MELLADRAFT_102429	7	6	4
MELLADRAFT_59774	0	5	2
MELLADRAFT_102205	8	4	5
MELLADRAFT_102530	1	3	2
MELLADRAFT_102157	3	0	0
MELLADRAFT_33341	4	0	1
MELLADRAFT_70362	5	0	1
MELLADRAFT_91248	7	8	3
MELLADRAFT_87932	10	9	11
MELLADRAFT_114582	2	3	2
MELLADRAFT_114581	49	41	32
MELLADRAFT_114740	3	2	2
MELLADRAFT_91583	415	334	214
MELLADRAFT_114735	9	5	5
MELLADRAFT_73607	10	9	2
MELLADRAFT_69355	5	6	3
MELLADRAFT_73612	58	48	25
MELLADRAFT_79707	61	40	27
MELLADRAFT_58103	4	4	3
MELLADRAFT_69357	16	13	9
MELLADRAFT_69366	2	2	1
MELLADRAFT_113578	8	5	3
MELLADRAFT_73609	9	2	3
MELLADRAFT_69346	5	9	4
MELLADRAFT_95712	49	32	27
MELLADRAFT_95716	11	8	4
MELLADRAFT_73615	15	15	6
MELLADRAFT_51018	22	26	10
MELLADRAFT_95721	9	7	1
MELLADRAFT_113593	7	1	1
MELLADRAFT_95715	3	1	4
MELLADRAFT_69354	21	8	7
MELLADRAFT_69360	134	79	59
MELLADRAFT_22529	20	17	7
MELLADRAFT_95729	13	13	9
MELLADRAFT_113603	55	52	18
MELLADRAFT_113584	0	0	1
MELLADRAFT_95730	34	25	13
MELLADRAFT_95740	21	15	7
MELLADRAFT_123536	17	19	8
MELLADRAFT_46050	51	38	15
MELLADRAFT_95733	7	4	1
MELLADRAFT_95732	0	0	0
MELLADRAFT_95728	13	6	2
MELLADRAFT_51026	56	39	18
MELLADRAFT_95720	6	11	5
MELLADRAFT_51024	43	30	13
MELLADRAFT_95727	11	7	1
MELLADRAFT_76089	78	51	42
MELLADRAFT_73614	110	102	93
MELLADRAFT_113582	4	5	3
MELLADRAFT_50887	31	21	12
MELLADRAFT_40651	57	36	29
MELLADRAFT_113269	10	9	4
MELLADRAFT_113238	28	21	8
MELLADRAFT_69077	6	5	2
MELLADRAFT_113231	71	52	23
MELLADRAFT_113261	18	15	8
MELLADRAFT_69034	22	22	8
MELLADRAFT_73509	51	19	33
MELLADRAFT_113245	5	5	3
MELLADRAFT_113267	13	6	5
MELLADRAFT_69035	0	2	1
MELLADRAFT_113230	20	14	11
MELLADRAFT_40627	10	10	7
MELLADRAFT_73520	17	12	11
MELLADRAFT_95436	18	5	6
MELLADRAFT_95405	7	6	4
MELLADRAFT_95437	11	5	2
MELLADRAFT_113256	11	1	5
MELLADRAFT_95438	17	15	11
MELLADRAFT_73512	39	19	13
MELLADRAFT_40619	10	12	8
MELLADRAFT_69060	9	10	6
MELLADRAFT_95434	54	45	27
MELLADRAFT_69056	15	6	5
MELLADRAFT_73507	18	18	17
MELLADRAFT_45909	32	21	24
MELLADRAFT_95386	11	4	3
MELLADRAFT_50868	110	89	50
MELLADRAFT_76017	52	47	39
MELLADRAFT_95416	12	16	7
MELLADRAFT_73519	48	42	30
MELLADRAFT_95399	8	3	1
MELLADRAFT_113222	19	15	11
MELLADRAFT_79606	104	68	41
MELLADRAFT_69080	7	3	3
MELLADRAFT_113228	27	26	16
MELLADRAFT_73524	25	27	26
MELLADRAFT_69069	6	5	4
MELLADRAFT_95427	20	13	11
MELLADRAFT_113224	11	9	6
MELLADRAFT_113255	9	7	5
MELLADRAFT_113221	26	21	15
MELLADRAFT_95390	10	17	9
MELLADRAFT_69023	8	6	3
MELLADRAFT_113241	21	21	20
MELLADRAFT_73508	142	88	50
MELLADRAFT_95423	11	13	6
MELLADRAFT_113272	10	9	3
MELLADRAFT_118439	98	75	58
MELLADRAFT_69051	3	2	1
MELLADRAFT_69036	10	4	3
MELLADRAFT_73515	71	60	51
MELLADRAFT_113218	25	11	10
MELLADRAFT_45914	148	104	93
MELLADRAFT_50865	21	9	3
MELLADRAFT_113263	2	2	0
MELLADRAFT_124387	1	0	0
MELLADRAFT_50886	18	12	6
MELLADRAFT_95414	14	11	3
MELLADRAFT_118441	99	58	46
MELLADRAFT_113273	12	6	4
MELLADRAFT_73526	16	13	6
MELLADRAFT_69022	7	5	4
MELLADRAFT_69043	16	9	7
MELLADRAFT_69028	37	23	18
MELLADRAFT_95431	2	1	0
MELLADRAFT_40640	8	2	2
MELLADRAFT_95407	118	98	70
MELLADRAFT_113248	11	8	3
MELLADRAFT_124495	92	75	46
MELLADRAFT_113216	33	27	9
MELLADRAFT_95419	1	0	0
MELLADRAFT_85087	6	2	1
MELLADRAFT_114246	1	4	1
MELLADRAFT_69915	3	2	1
MELLADRAFT_69912	25	12	7
MELLADRAFT_51169	32	30	22
MELLADRAFT_73720	17	10	4
MELLADRAFT_45383	54	35	15
MELLADRAFT_123594	9	6	1
MELLADRAFT_39614	3	7	1
MELLADRAFT_93096	5	1	2
MELLADRAFT_93108	95	74	47
MELLADRAFT_111643	17	7	10
MELLADRAFT_67648	2	0	4
MELLADRAFT_67670	12	7	5
MELLADRAFT_93103	1	4	1
MELLADRAFT_67667	20	21	15
MELLADRAFT_93116	3	2	0
MELLADRAFT_93106	29	22	12
MELLADRAFT_53762	2	5	0
MELLADRAFT_73148	74	58	34
MELLADRAFT_39595	16	10	11
MELLADRAFT_111647	1	3	0
MELLADRAFT_123905	10	11	5
MELLADRAFT_118000	37	30	24
MELLADRAFT_93107	24	24	17
MELLADRAFT_45387	71	38	28
MELLADRAFT_93129	25	22	15
MELLADRAFT_39599	21	14	4
MELLADRAFT_67654	3	1	1
MELLADRAFT_93115	12	11	1
MELLADRAFT_39586	63	40	25
MELLADRAFT_39635	19	12	6
MELLADRAFT_111674	19	18	9
MELLADRAFT_111644	17	5	1
MELLADRAFT_93078	59	52	39
MELLADRAFT_50335	33	28	14
MELLADRAFT_67693	7	6	1
MELLADRAFT_93113	4	6	3
MELLADRAFT_67692	18	12	6
MELLADRAFT_39609	24	17	13
MELLADRAFT_111646	24	21	8
MELLADRAFT_93079	18	6	5
MELLADRAFT_67642	24	16	8
MELLADRAFT_93075	30	17	11
MELLADRAFT_111672	3	3	1
MELLADRAFT_39639	25	22	11
MELLADRAFT_93076	32	30	24
MELLADRAFT_111686	15	6	6
MELLADRAFT_67639	6	2	0
MELLADRAFT_67694	18	17	8
MELLADRAFT_67644	10	7	10
MELLADRAFT_67641	12	10	10
MELLADRAFT_67638	21	8	6
MELLADRAFT_111671	25	22	12
MELLADRAFT_93074	8	4	3
MELLADRAFT_93084	23	13	10
MELLADRAFT_111687	13	10	5
MELLADRAFT_93135	6	4	1
MELLADRAFT_111635	32	20	13
MELLADRAFT_111640	2	2	0
MELLADRAFT_67653	12	7	6
MELLADRAFT_67685	16	8	7
MELLADRAFT_67628	11	6	2
MELLADRAFT_111658	25	22	18
MELLADRAFT_117999	46	33	21
MELLADRAFT_93083	12	5	3
MELLADRAFT_93130	9	14	2
MELLADRAFT_124083	48	40	19
MELLADRAFT_93094	153	105	51
MELLADRAFT_93098	13	0	4
MELLADRAFT_67671	12	6	1
MELLADRAFT_67636	20	13	5
MELLADRAFT_117990	18	6	3
MELLADRAFT_111636	5	2	2
MELLADRAFT_67632	3	3	0
MELLADRAFT_39584	70	56	48
MELLADRAFT_93120	7	6	1
MELLADRAFT_93136	17	9	9
MELLADRAFT_111648	9	4	1
MELLADRAFT_93101	32	29	22
MELLADRAFT_30262	4	3	2
MELLADRAFT_79194	130	80	72
MELLADRAFT_73151	14	13	4
MELLADRAFT_93089	9	8	4
MELLADRAFT_93086	21	21	17
MELLADRAFT_50347	26	18	7
MELLADRAFT_67679	15	7	12
MELLADRAFT_111684	22	15	9
MELLADRAFT_93125	35	22	15
MELLADRAFT_39579	16	10	7
MELLADRAFT_124665	40	17	12
[truncated: 14,374 more rows]

## Sheet: Data S5
Data S5. The Melampsora larici-populina genes expressed during the infection of Populus tomentosa.
GeneID	t01	t02	t03	Annotation database	Domain annotation	Description	GO annotation	KEGG annotation
MELLADRAFT_103708	0	346.849	0	---	---	hypothetical protein	---	---
MELLADRAFT_109567	0	2027.87	0	---	---	hypothetical protein	---	---
MELLADRAFT_13047	0	2019.54	0	---	---	secreted protein	---	---
MELLADRAFT_70743	0	899.19	0	---	---	hypothetical protein	---	---
MELLADRAFT_112516	0	2997.08	2860.51	---	---	secreted protein	---	---
MELLADRAFT_67301	0	1897.08	1670.51	---	---	secreted protein	---	---
MELLADRAFT_124564	0	908.29	0	---	---	secreted protein	---
MELLADRAFT_91579	0	3622.68	0	---	---	hypothetical protein	---	---
MELLADRAFT_31498	0	4623.24	0	Hamap	MF_01478	50S ribosomal protein L12 [rpl12].	GO:0003735|GO:0005622|GO:0005840|GO:0006414	Reactome: R-HSA-156827|Reactome: R-HSA-156902|Reactome: R-HSA-1799339|Reactome: R-HSA-192823|Reactome: R-HSA-2408557|Reactome: R-HSA-6791226|Reactome: R-HSA-72689|Reactome: R-HSA-72706|Reactome: R-HSA-72764|Reactome: R-HSA-9010553|Reactome: R-HSA-975956|Reactome: R-HSA-975957
MELLADRAFT_48555	0	386.518	0	Pfam	PF12894	Anaphase-promoting complex subunit 4 WD40 domain
MELLADRAFT_44147	0	337.928	163.039	Pfam	PF02874	ATP synthase alpha/beta family, beta-barrel domain	GO:0015992|GO:0046034	KEGG: 00190+3.6.3.14|KEGG: 00195+3.6.3.14|MetaCyc: PWY-7219
MELLADRAFT_23558	0	1307.72	0	ProSiteProfiles	PS50893	ATP-binding cassette, ABC transporter-type domain profile.	GO:0005524|GO:0016887
MELLADRAFT_117125	0	536.08	148.201	CDD	cd00614	CGS_like	GO:0030170	Reactome: R-HSA-1614558|Reactome: R-HSA-1614603|Reactome: R-HSA-2408508
MELLADRAFT_46071	0	460.325	766.569	Pfam	PF00549	CoA-ligase	GO:0003824|GO:0008152	KEGG: 00020+6.2.1.5|KEGG: 00640+6.2.1.5|KEGG: 00660+6.2.1.5|KEGG: 00720+6.2.1.5|MetaCyc: PWY-5392|MetaCyc: PWY-5537|MetaCyc: PWY-5538|MetaCyc: PWY-5690|MetaCyc: PWY-5913|MetaCyc: PWY-6728|MetaCyc: PWY-6969|MetaCyc: PWY-7384
MELLADRAFT_79168	0	240.963	0	Pfam	PF08267	Cobalamin-independent synthase, N-terminal domain	GO:0003871|GO:0008270|GO:0008652	KEGG: 00270+2.1.1.14|KEGG: 00450+2.1.1.14|MetaCyc: PWY-5041|MetaCyc: PWY-6151|MetaCyc: PWY-6936|MetaCyc: PWY-702
MELLADRAFT_103715	0	1641.66	2972.44	MobiDBLite	mobidb-lite	consensus disorder prediction
MELLADRAFT_114369	0	571.197	43.1145	MobiDBLite	mobidb-lite	consensus disorder prediction
MELLADRAFT_116672	0	140.768	0	MobiDBLite	mobidb-lite	consensus disorder prediction
MELLADRAFT_117676	0	159.405	91.9231	MobiDBLite	mobidb-lite	consensus disorder prediction
MELLADRAFT_118406	0	716.099	0	MobiDBLite	mobidb-lite	consensus disorder prediction
MELLADRAFT_13044	0	646.162	0	MobiDBLite	mobidb-lite	consensus disorder prediction
MELLADRAFT_42122	0	1935.54	1590.45	MobiDBLite	mobidb-lite	consensus disorder prediction
MELLADRAFT_46120	0	749.468	475.079	MobiDBLite	mobidb-lite	consensus disorder prediction
MELLADRAFT_46659	0	1075.02	273.283	MobiDBLite	mobidb-lite	consensus disorder prediction
MELLADRAFT_56354	0	2321.23	1332.76	MobiDBLite	mobidb-lite	consensus disorder prediction
MELLADRAFT_69689	0	692.755	27.0706	MobiDBLite	mobidb-lite	consensus disorder prediction
MELLADRAFT_70086	0	719.814	1526.37	MobiDBLite	mobidb-lite	consensus disorder prediction
MELLADRAFT_70885	0	331.037	0	MobiDBLite	mobidb-lite	consensus disorder prediction
MELLADRAFT_73055	0	657.073	0	MobiDBLite	mobidb-lite	consensus disorder prediction
MELLADRAFT_73103	0	482.988	342.067	MobiDBLite	mobidb-lite	consensus disorder prediction
MELLADRAFT_73306	0	4122.03	11731.4	MobiDBLite	mobidb-lite	consensus disorder prediction
MELLADRAFT_75027	0	471.922	36.6062	MobiDBLite	mobidb-lite	consensus disorder prediction
MELLADRAFT_76824	0	88.1486	49.4823	MobiDBLite	mobidb-lite	consensus disorder prediction
MELLADRAFT_77131	0	209.52	17.7886	MobiDBLite	mobidb-lite	consensus disorder prediction
MELLADRAFT_77162	0	114.31	9.33749	MobiDBLite	mobidb-lite	consensus disorder prediction
MELLADRAFT_91790	0	5204.93	4688.19	MobiDBLite	mobidb-lite	consensus disorder prediction
MELLADRAFT_94547	0	199.112	0	Pfam	PF04824	Conserved region of Rad21 / Rec8 like protein	GO:0000228
MELLADRAFT_117507	0	339.218	439.93	Pfam	PF11735	Cryptococcal mannosyltransferase 1
MELLADRAFT_42064	0	977.424	0	Pfam	PF10557	Cullin protein neddylation domain		Reactome: R-HSA-8951664
MELLADRAFT_89962	0	1957.36	0	Pfam	PF00160	Cyclophilin type peptidyl-prolyl cis-trans isomerase/CLD	GO:0000413|GO:0003755
MELLADRAFT_116707	0	223.137	36.0844	PRINTS	PR00625	DnaJ domain signature
MELLADRAFT_74948	0	371.78	431.376	CDD	cd16261	EF2_snRNP_III
MELLADRAFT_44058	0	286.262	133.292	Pfam	PF00890	FAD binding domain		Reactome: R-HSA-611105|Reactome: R-HSA-71403
MELLADRAFT_70474	0	523.084	155.111	CDD	cd00946	FBP_aldolase_IIA	GO:0004332|GO:0006096	KEGG: 00010+4.1.2.13|KEGG: 00030+4.1.2.13|KEGG: 00051+4.1.2.13|KEGG: 00680+4.1.2.13|KEGG: 00710+4.1.2.13|MetaCyc: PWY-1042|MetaCyc: PWY-1861|MetaCyc: PWY-5484|MetaCyc: PWY-6142|MetaCyc: PWY-7385
MELLADRAFT_46086	0	2243.72	1023.27	PRINTS	PR00078	Glyceraldehyde-3-phosphate dehydrogenase signature	GO:0016620|GO:0055114	Reactome: R-HSA-70171|Reactome: R-HSA-70263
MELLADRAFT_105097	0	1023.72	431.57	TIGRFAM	TIGR01484	HAD-SF-IIB: HAD hydrolase, family IIB		Reactome: R-HSA-446205
MELLADRAFT_22895	0	491.118	75.7433	TIGRFAM	TIGR01484	HAD-SF-IIB: HAD hydrolase, family IIB		Reactome: R-HSA-446205
MELLADRAFT_78292	0	1286.59	669.178	PRINTS	PR00458	Haem peroxidase superfamily signature	GO:0004601|GO:0006979|GO:0020037|GO:0055114
MELLADRAFT_42736	0	3033.79	0	PRINTS	PR00056	Heat shock factor (HSF) domain signature	GO:0003700|GO:0005634|GO:0006355|GO:0043565
MELLADRAFT_36584	0	4622.94	676.909	Pfam	PF00011	Hsp20/alpha crystallin family
MELLADRAFT_88154	0	2288.49	2341.09	Pfam	PF00719	Inorganic pyrophosphatase	GO:0000287|GO:0004427|GO:0005737|GO:0006796	KEGG: 00190+3.6.1.1|MetaCyc: PWY-7805|MetaCyc: PWY-7807|Reactome: R-HSA-71737
MELLADRAFT_91096	0	180.949	0	Pfam	PF08596	Lethal giant larvae(Lgl) like, C-terminal
MELLADRAFT_73246	0	404.055	0	CDD	cd00254	LT_GEWL
MELLADRAFT_35039	0	2134	600.051	Pfam	PF10785	NADH-ubiquinone oxidoreductase complex I, 21 kDa subunit		KEGG: 00190+1.6.99.3+1.6.5.3|MetaCyc: PWY-3781|MetaCyc: PWY-4302|MetaCyc: PWY-5083|MetaCyc: PWY-6692
MELLADRAFT_47231	0	308.076	45.3408	Pfam	PF09326	NADH-ubiquinone oxidoreductase subunit G, C-terminal	GO:0016651|GO:0051536|GO:0055114	Reactome: R-HSA-611105|Reactome: R-HSA-6799198
MELLADRAFT_86271	0	264.828	106.198	Pfam	PF03169	OPT oligopeptide transporter protein	GO:0055085
MELLADRAFT_71684	0	5574.39	6769.19	Pfam	PF02100	Ornithine decarboxylase antizyme	GO:0008073	Reactome: R-HSA-350562
MELLADRAFT_37697	0	3241.49	0	CDD	cd06465	p23_hB-ind1_like
MELLADRAFT_67013	0	4115.96	6381.97	CDD	cd13650	PBP2_THI5
MELLADRAFT_71980	0	516.102	43.5835	Pfam	PF04389	Peptidase family M28
MELLADRAFT_49879	0	543.72	0	Pfam	PF00141	Peroxidase	GO:0004601|GO:0006979|GO:0020037|GO:0055114
MELLADRAFT_40347	0	3119.72	468.196	Pfam	PF03208	PRA1 family protein
MELLADRAFT_94130	0	1548.73	354.707	ProSiteProfiles	PS51476	Proteasome beta-type subunit profile.	GO:0004298	Reactome: R-HSA-1169091|Reactome: R-HSA-1234176|Reactome: R-HSA-1236974|Reactome: R-HSA-1236978|Reactome: R-HSA-174084|Reactome: R-HSA-174113|Reactome: R-HSA-174154|Reactome: R-HSA-174178|Reactome: R-HSA-174184|Reactome: R-HSA-180534|Reactome: R-HSA-180585|Reactome: R-HSA-187577|Reactome: R-HSA-195253|Reactome: R-HSA-202424|Reactome: R-HSA-211733|Reactome: R-HSA-2467813|Reactome: R-HSA-2871837|Re…
MELLADRAFT_94432	0	2025.93	2218.77	TIGRFAM	TIGR01064	pyruv_kin: pyruvate kinase	GO:0000287|GO:0004743|GO:0006096|GO:0030955	KEGG: 00010+2.7.1.40|KEGG: 00230+2.7.1.40|KEGG: 00620+2.7.1.40|MetaCyc: PWY-1042|MetaCyc: PWY-2221|MetaCyc: PWY-5484|MetaCyc: PWY-5723|MetaCyc: PWY-6142|MetaCyc: PWY-6886|MetaCyc: PWY-6901|MetaCyc: PWY-7003|MetaCyc: PWY-7218|MetaCyc: PWY-7383|Reactome: R-HSA-70171
MELLADRAFT_49900	0	908.779	465.196	Pfam	PF01246	Ribosomal protein L24e
MELLADRAFT_71560	0	4445.8	4426.56	PRINTS	PR00972	Ribosomal protein S12E family signature	GO:0003735|GO:0005622|GO:0005840|GO:0006412	Reactome: R-HSA-156827|Reactome: R-HSA-156902|Reactome: R-HSA-1799339|Reactome: R-HSA-192823|Reactome: R-HSA-2408557|Reactome: R-HSA-6791226|Reactome: R-HSA-72649|Reactome: R-HSA-72689|Reactome: R-HSA-72695|Reactome: R-HSA-72702|Reactome: R-HSA-72706|Reactome: R-HSA-72764|Reactome: R-HSA-9010553|Reactome: R-HSA-975956|Reactome: R-HSA-975957
MELLADRAFT_91715	0	4650.23	5463.18	ProSiteProfiles	PS50159	Ribosomal protein S13 family profile.	GO:0003723|GO:0003735|GO:0005622|GO:0005840|GO:0006412	Reactome: R-HSA-156827|Reactome: R-HSA-156902|Reactome: R-HSA-1799339|Reactome: R-HSA-192823|Reactome: R-HSA-2408557|Reactome: R-HSA-6791226|Reactome: R-HSA-72649|Reactome: R-HSA-72689|Reactome: R-HSA-72695|Reactome: R-HSA-72702|Reactome: R-HSA-72706|Reactome: R-HSA-72764|Reactome: R-HSA-9010553|Reactome: R-HSA-975956|Reactome: R-HSA-975957
MELLADRAFT_36064	0	2062.21	0	Pfam	PF01090	Ribosomal protein S19e	GO:0003735|GO:0005840|GO:0006412	Reactome: R-HSA-156827|Reactome: R-HSA-156902|Reactome: R-HSA-1799339|Reactome: R-HSA-192823|Reactome: R-HSA-2408557|Reactome: R-HSA-6791226|Reactome: R-HSA-72649|Reactome: R-HSA-72689|Reactome: R-HSA-72695|Reactome: R-HSA-72702|Reactome: R-HSA-72706|Reactome: R-HSA-72764|Reactome: R-HSA-9010553|Reactome: R-HSA-975956|Reactome: R-HSA-975957
MELLADRAFT_71955	0	19333.2	7914.16	Pfam	PF01599	Ribosomal protein S27a	GO:0003735|GO:0005840|GO:0006412	Reactome: R-HSA-110312|Reactome: R-HSA-110314|Reactome: R-HSA-110320|Reactome: R-HSA-1169091|Reactome: R-HSA-1169408|Reactome: R-HSA-1234176|Reactome: R-HSA-1236382|Reactome: R-HSA-1236974|Reactome: R-HSA-1253288|Reactome: R-HSA-1295596|Reactome: R-HSA-1358803|Reactome: R-HSA-156827|Reactome: R-HSA-156902|Reactome: R-HSA-162588|Reactome: R-HSA-168180|Reactome: R-HSA-168638|Reactome: R-HSA-168927|…
MELLADRAFT_34246	0	11731.8	0	Pfam	PF04758	Ribosomal protein S30	GO:0003735|GO:0005622|GO:0005840|GO:0006412	Reactome: R-HSA-156827|Reactome: R-HSA-156902|Reactome: R-HSA-1799339|Reactome: R-HSA-192823|Reactome: R-HSA-2408557|Reactome: R-HSA-6791226|Reactome: R-HSA-72649|Reactome: R-HSA-72689|Reactome: R-HSA-72695|Reactome: R-HSA-72702|Reactome: R-HSA-72706|Reactome: R-HSA-72764|Reactome: R-HSA-9010553|Reactome: R-HSA-975956|Reactome: R-HSA-975957
MELLADRAFT_44130	0	1241.77	480.663	Pfam	PF08069	Ribosomal S13/S15 N-terminal domain	GO:0003735|GO:0005840|GO:0006412	Reactome: R-HSA-156827|Reactome: R-HSA-156902|Reactome: R-HSA-1799339|Reactome: R-HSA-192823|Reactome: R-HSA-2408557|Reactome: R-HSA-6791226|Reactome: R-HSA-72649|Reactome: R-HSA-72689|Reactome: R-HSA-72695|Reactome: R-HSA-72702|Reactome: R-HSA-72706|Reactome: R-HSA-72764|Reactome: R-HSA-9010553|Reactome: R-HSA-975956|Reactome: R-HSA-975957
MELLADRAFT_62352	0	2351.32	4425.33	CDD	cd12467	RRM_Srp1p_like
MELLADRAFT_84729	0	247.284	120.936	CDD	cd12284	RRM2_RBM23_RBM39
MELLADRAFT_55242	0	360.282	677.408	ProSiteProfiles	PS51420	small GTPase Rho family profile.	GO:0005525|GO:0005622|GO:0007264	Reactome: R-HSA-194840
MELLADRAFT_72149	0	1284.17	208.658	ProSiteProfiles	PS51420	small GTPase Rho family profile.	GO:0005525|GO:0005622|GO:0007264	Reactome: R-HSA-194840
MELLADRAFT_42787	0	447.222	1738.95	ProSiteProfiles	PS50920	Solute carrier (Solcar) repeat profile.
MELLADRAFT_87050	0	698.043	634.567	CDD	cd03401	SPFH_prohibitin	GO:0016020	Reactome: R-HSA-8949664
MELLADRAFT_106390	0	2034.79	0	Pfam	PF05032	Spo12 family
MELLADRAFT_70506	0	692.879	1934.56	Pfam	PF03134	TB2/DP1, HVA22 family		Reactome: R-HSA-381753
MELLADRAFT_75016	0	1511	4250.97	CDD	cd04516	TBP_eukaryotes	GO:0003677|GO:0006352
MELLADRAFT_102871	0	388.45	345.306	Pfam	PF02882	Tetrahydrofolate dehydrogenase/cyclohydrolase, NAD(P)-binding domain	GO:0004488	KEGG: 00670+1.5.1.5+3.5.4.9|KEGG: 00720+1.5.1.5+3.5.4.9|MetaCyc: PWY-1722|MetaCyc: PWY-2201|MetaCyc: PWY-3841|MetaCyc: PWY-5030|MetaCyc: PWY-5497|MetaCyc: PWY-6613|MetaCyc: PWY-7909|Reactome: R-HSA-196757
MELLADRAFT_88698	0	979.771	0	Pfam	PF00899	ThiF family	GO:0008641
MELLADRAFT_75362	0	1416.29	576.52	TIGRFAM	TIGR01018	uS4_arch: ribosomal protein uS4	GO:0003735|GO:0006412|GO:0015935	Reactome: R-HSA-156827|Reactome: R-HSA-156902|Reactome: R-HSA-1799339|Reactome: R-HSA-192823|Reactome: R-HSA-2408557|Reactome: R-HSA-6790901|Reactome: R-HSA-6791226|Reactome: R-HSA-72649|Reactome: R-HSA-72689|Reactome: R-HSA-72695|Reactome: R-HSA-72702|Reactome: R-HSA-72706|Reactome: R-HSA-72764|Reactome: R-HSA-9010553|Reactome: R-HSA-975956|Reactome: R-HSA-975957
MELLADRAFT_52751	0	12486.1	13241.6	TIGRFAM	TIGR01028	uS7_euk_arch: ribosomal protein uS7	GO:0003735|GO:0006412|GO:0015935	Reactome: R-HSA-156827|Reactome: R-HSA-156902|Reactome: R-HSA-1799339|Reactome: R-HSA-192823|Reactome: R-HSA-2408557|Reactome: R-HSA-6791226|Reactome: R-HSA-72649|Reactome: R-HSA-72689|Reactome: R-HSA-72695|Reactome: R-HSA-72702|Reactome: R-HSA-72706|Reactome: R-HSA-72764|Reactome: R-HSA-9010553|Reactome: R-HSA-975956|Reactome: R-HSA-975957
MELLADRAFT_123918	0	884.766	0	TIGRFAM	TIGR01100	V_ATP_synt_C: V-type ATPase, C subunit	GO:0015078|GO:0015991|GO:0033179	Reactome: R-HSA-1222556|Reactome: R-HSA-6798695|Reactome: R-HSA-77387|Reactome: R-HSA-917977|Reactome: R-HSA-983712
MELLADRAFT_95890	0	1338.67	771.451	ProSiteProfiles	PS50089	Zinc finger RING-type profile.
MELLADRAFT_103668	0	753.391	0	SUPERFAMILY	SSF81321	hypothetical protein
MELLADRAFT_104226	0	331.598	0	Coils	Coil	hypothetical protein
MELLADRAFT_105255	0	5306.2	9676.06	Gene3D	G3DSA:3.40.50.300	hypothetical protein
MELLADRAFT_109067	0	12710.2	7066.03	SUPERFAMILY	SSF55315	hypothetical protein
MELLADRAFT_115762	0	282.265	0	Gene3D	G3DSA:3.30.70.330	hypothetical protein
MELLADRAFT_116549	0	839.048	652.02	Gene3D	G3DSA:3.90.230.10	hypothetical protein
MELLADRAFT_117244	0	229.173	0	SUPERFAMILY	SSF90123	hypothetical protein	GO:0005524|GO:0016021|GO:0042626|GO:0055085
MELLADRAFT_117357	0	1285.33	1823.22	SMART	SM00175	hypothetical protein
MELLADRAFT_118033	0	344.233	0	Gene3D	G3DSA:3.30.960.10	hypothetical protein		Reactome: R-HSA-72764|Reactome: R-HSA-9010553|Reactome: R-HSA-975956|Reactome: R-HSA-975957
MELLADRAFT_33634	0	529.824	572.584	SMART	SM00865	hypothetical protein		Reactome: R-HSA-1445148|Reactome: R-HSA-190840|Reactome: R-HSA-190861|Reactome: R-HSA-2132295|Reactome: R-HSA-2467813|Reactome: R-HSA-2500257|Reactome: R-HSA-3371497|Reactome: R-HSA-380320|Reactome: R-HSA-437239|Reactome: R-HSA-5617833|Reactome: R-HSA-5626467|Reactome: R-HSA-5663220|Reactome: R-HSA-6807878|Reactome: R-HSA-6811434|Reactome: R-HSA-6811436|Reactome: R-HSA-68877|Reactome: R-HSA-88522…
MELLADRAFT_33765	0	567.275	3479.09	Gene3D	G3DSA:3.30.590.10	hypothetical protein	GO:0003824
MELLADRAFT_37367	0	211.072	33.3798	Coils	Coil	hypothetical protein
MELLADRAFT_37553	0	33239.7	4335.8	Gene3D	G3DSA:1.10.287.810	hypothetical protein		Reactome: R-HSA-1268020
MELLADRAFT_42342	0	714.356	0	PIRSF	PIRSF010045	hypothetical protein	GO:0016020
MELLADRAFT_42773	0	105.394	65.9652	SUPERFAMILY	SSF53098	hypothetical protein
MELLADRAFT_43398	0	8484.12	6818.53	SMART	SM01397	hypothetical protein	GO:0003735|GO:0005840|GO:0006412	Reactome: R-HSA-156827|Reactome: R-HSA-156902|Reactome: R-HSA-1799339|Reactome: R-HSA-192823|Reactome: R-HSA-2408557|Reactome: R-HSA-6791226|Reactome: R-HSA-72649|Reactome: R-HSA-72689|Reactome: R-HSA-72695|Reactome: R-HSA-72702|Reactome: R-HSA-72706|Reactome: R-HSA-72764|Reactome: R-HSA-9010553|Reactome: R-HSA-975956|Reactome: R-HSA-975957
MELLADRAFT_43507	0	1515.22	606.504	Gene3D	G3DSA:3.90.640.10	hypothetical protein
MELLADRAFT_44773	0	273.556	211.043	Gene3D	G3DSA:2.60.40.1480	hypothetical protein	GO:0005198|GO:0006886|GO:0016192|GO:0030126	Reactome: R-HSA-6807878|Reactome: R-HSA-6811434
MELLADRAFT_45600	0	3384.19	5276.61	SMART	SM00268	hypothetical protein
MELLADRAFT_45837	0	1131.65	3018.73	SUPERFAMILY	SSF55856	hypothetical protein
MELLADRAFT_45999	0	275.885	0	SUPERFAMILY	SSF51905	hypothetical protein
MELLADRAFT_46318	0	176.045	216.185	SMART	SM00382	cell division cycle protein cdc48
MELLADRAFT_46334	0	425.223	630.194	PIRSF	PIRSF001355	hypothetical protein	GO:0004014|GO:0006597|GO:0008295	KEGG: 00270+4.1.1.50|KEGG: 00330+4.1.1.50|MetaCyc: PWY-6834|Reactome: R-HSA-351202
MELLADRAFT_46519	0	177.594	28.3354	SUPERFAMILY	SSF52540	hypothetical protein
MELLADRAFT_46796	0	890.049	364.667	SUPERFAMILY	SSF46785	hypothetical protein
MELLADRAFT_47226	0	432.313	348.752	SUPERFAMILY	SSF47954	hypothetical protein
MELLADRAFT_48126	0	1594.97	4643.72	PIRSF	PIRSF002133	hypothetical protein	GO:0003735|GO:0005622|GO:0005840|GO:0006412
MELLADRAFT_48761	0	172.96	6.67876	Gene3D	G3DSA:3.50.50.60	hypothetical protein
MELLADRAFT_48913	0	1768.26	1763.68	SMART	SM00651	hypothetical protein
MELLADRAFT_50222	0	2942.16	0	Gene3D	G3DSA:3.30.860.10	hypothetical protein	GO:0003735|GO:0005840|GO:0006412	Reactome: R-HSA-156827|Reactome: R-HSA-156902|Reactome: R-HSA-1799339|Reactome: R-HSA-192823|Reactome: R-HSA-2408557|Reactome: R-HSA-6791226|Reactome: R-HSA-72649|Reactome: R-HSA-72689|Reactome: R-HSA-72695|Reactome: R-HSA-72702|Reactome: R-HSA-72706|Reactome: R-HSA-72764|Reactome: R-HSA-9010553|Reactome: R-HSA-975956|Reactome: R-HSA-975957
MELLADRAFT_50652	0	92.9767	0	Coils	Coil	hypothetical protein
MELLADRAFT_52214	0	4770.34	10797.1	Gene3D	G3DSA:3.30.1330.30	hypothetical protein
MELLADRAFT_53347	0	1655.25	382.534	Gene3D	G3DSA:3.30.420.40	hypothetical protein
MELLADRAFT_66635	0	1504.96	0	Gene3D	G3DSA:1.10.1650.10	hypothetical protein	GO:0003735|GO:0005622|GO:0005840|GO:0006412	Reactome: R-HSA-156827|Reactome: R-HSA-156902|Reactome: R-HSA-1799339|Reactome: R-HSA-192823|Reactome: R-HSA-2408557|Reactome: R-HSA-6791226|Reactome: R-HSA-72689|Reactome: R-HSA-72706|Reactome: R-HSA-72764|Reactome: R-HSA-9010553|Reactome: R-HSA-975956|Reactome: R-HSA-975957
MELLADRAFT_70593	0	539.98	0	SMART	SM00580	hypothetical protein
MELLADRAFT_71277	0	603.035	44.786	SUPERFAMILY	SSF160059	hypothetical protein
MELLADRAFT_72134	0	680.124	570.358	SUPERFAMILY	SSF54719	Mn superoxide dismutase		MetaCyc: PWY-6854|Reactome: R-HSA-2151201|Reactome: R-HSA-3299685|Reactome: R-HSA-8862803|Reactome: R-HSA-8950505
MELLADRAFT_72916	0	313.789	194.296	Gene3D	G3DSA:3.30.70.330	hypothetical protein
MELLADRAFT_72927	0	16846.7	6539.49	PIRSF	PIRSF002190	hypothetical protein	GO:0003735|GO:0005840|GO:0006412	Reactome: R-HSA-156827|Reactome: R-HSA-156902|Reactome: R-HSA-1799339|Reactome: R-HSA-192823|Reactome: R-HSA-2408557|Reactome: R-HSA-6791226|Reactome: R-HSA-72689|Reactome: R-HSA-72706|Reactome: R-HSA-72764|Reactome: R-HSA-9010553|Reactome: R-HSA-975956|Reactome: R-HSA-975957
MELLADRAFT_73814	0	481.301	1293.2	PIRSF	PIRSF039087	hypothetical protein	GO:0042254
MELLADRAFT_74257	0	15645.8	10168.2	SMART	SM01380	hypothetical protein	GO:0003735|GO:0005840|GO:0006412	Reactome: R-HSA-156827|Reactome: R-HSA-156902|Reactome: R-HSA-1799339|Reactome: R-HSA-192823|Reactome: R-HSA-2408557|Reactome: R-HSA-6791226|Reactome: R-HSA-72689|Reactome: R-HSA-72706|Reactome: R-HSA-72764|Reactome: R-HSA-9010553|Reactome: R-HSA-975956|Reactome: R-HSA-975957
MELLADRAFT_74919	0	933.438	499.372	SUPERFAMILY	SSF89942	hypothetical protein	GO:0003746|GO:0006414	Reactome: R-HSA-156842
MELLADRAFT_75374	0	353.025	84.4061	Gene3D	G3DSA:3.50.7.10	hypothetical protein
MELLADRAFT_76055	0	597.239	1579.76	SMART	SM00846	hypothetical protein	GO:0016620|GO:0055114	Reactome: R-HSA-70171|Reactome: R-HSA-70263
MELLADRAFT_77169	0	357.014	0	SUPERFAMILY	SSF57938	hypothetical protein
MELLADRAFT_77928	0	450.127	129.825	Coils	Coil	hypothetical protein
MELLADRAFT_78034	0	640.617	132.367	Gene3D	G3DSA:1.10.510.10	hypothetical protein
MELLADRAFT_79335	0	389.683	0	Gene3D	G3DSA:1.10.472.10	hypothetical protein
MELLADRAFT_86638	0	375.991	0	SUPERFAMILY	SSF50993	prolyl endopeptidase
MELLADRAFT_87505	0	214.806	18.0123	SMART	SM00361	hypothetical protein	GO:0003676
MELLADRAFT_88438	0	930.646	743.216	PIRSF	PIRSF000166	hypothetical protein	GO:0004109|GO:0006779|GO:0055114	KEGG: 00860+1.3.3.3|MetaCyc: PWY-7159|Reactome: R-HSA-189451
MELLADRAFT_89115	0	2213.01	1416.03	SUPERFAMILY	SSF54570	hypothetical protein	GO:0003735|GO:0005840|GO:0006412	Reactome: R-HSA-156827|Reactome: R-HSA-156902|Reactome: R-HSA-1799339|Reactome: R-HSA-192823|Reactome: R-HSA-2408557|Reactome: R-HSA-6791226|Reactome: R-HSA-72649|Reactome: R-HSA-72689|Reactome: R-HSA-72695|Reactome: R-HSA-72702|Reactome: R-HSA-72706|Reactome: R-HSA-72764|Reactome: R-HSA-9010553|Reactome: R-HSA-975956|Reactome: R-HSA-975957
MELLADRAFT_91927	0	4452.24	846.203	SUPERFAMILY	SSF53335	hypothetical protein
MELLADRAFT_93052	0	284.893	299.903	SUPERFAMILY	SSF57850	hypothetical protein
MELLADRAFT_93547	0	827.509	0	SUPERFAMILY	SSF47923	hypothetical protein
MELLADRAFT_95350	0	444.685	658.485	Gene3D	G3DSA:2.40.70.10	hypothetical protein
[truncated: 61 more rows]

## Sheet: Data S6
Data S6. The predicted novel miRNAs.
[truncated: 149 more rows]

## Sheet: Data S7
Data S7. The expression value of each miRNA.
[truncated: 424 more rows]

[truncated: 4 more sheets: Data S8, Data S9, Data S10, Data S11]
